# Supplementary material for: Inference in High-Dimensional Online Changepoint Detection
Source: J Am Stat Assoc. 2023 May 26;119(546):1461–72. doi: 10.1080/01621459.2023.2199962 (PMC11225951; doi:10.1080/01621459.2023.2199962)
Supplement: Supplemental Material [file UASA_A_2199962_SM5704.zip]

Archive with 28 entries (26 files):
- Supp/
- __MACOSX/._Supp
- Supp/acc-form.pdf
- __MACOSX/Supp/._acc-form.pdf
- Supp/.DS_Store
- __MACOSX/Supp/._.DS_Store
- Supp/code/
- __MACOSX/Supp/._code
- Supp/Change_CI_supp_final.pdf
- __MACOSX/Supp/._Change_CI_supp_final.pdf
- Supp/list_of_files.txt
- __MACOSX/Supp/._list_of_files.txt
- Supp/code/ingredients.R
- __MACOSX/Supp/code/._ingredients.R
- Supp/code/auxiliary.R
- __MACOSX/Supp/code/._auxiliary.R
- Supp/code/ocd_CI.R
- __MACOSX/Supp/code/._ocd_CI.R
- Supp/code/README.md
- __MACOSX/Supp/code/._README.md
- Supp/code/thresh.csv
- __MACOSX/Supp/code/._thresh.csv
- Supp/code/tables.R
- __MACOSX/Supp/code/._tables.R
- Supp/code/US_excess_deaths.R
- __MACOSX/Supp/code/._US_excess_deaths.R
- Supp/code/US_weekly_deaths.csv
- __MACOSX/Supp/code/._US_weekly_deaths.csv
