# Supplementary material for: Inference in High-Dimensional Online Changepoint Detection
Source: J Am Stat Assoc. 2023 May 26;119(546):1461–72. doi: 10.1080/01621459.2023.2199962 (PMC11225951; doi:10.1080/01621459.2023.2199962)
Supplement: Supplemental Material [file UASA_A_2199962_SM5704.zip › Supp/list_of_files.txt]

Change_CI_supp_final.pdf: supplement to the main paper
acc-form.pdf: ACC form
code: a folder that includes code and datasets; a separate README file is available inside the folder
