# Supplementary material for: Inference in High-Dimensional Online Changepoint Detection
Source: J Am Stat Assoc. 2023 May 26;119(546):1461–72. doi: 10.1080/01621459.2023.2199962 (PMC11225951; doi:10.1080/01621459.2023.2199962)
Supplement: Supplemental Material [file UASA_A_2199962_SM5704.zip › Supp/code/thresh.csv]

p	gamma	beta	spatial	rho	diag	sparse
100	30000	4	0	0	15.49	61.09
100	30000	2	0	0	14.54	61.63
100	30000	1	0	0	13.43	61.74
100	30000	0.5	0	0	12.12	62.39
500	30000	4	0	0	16.77	76.99
500	30000	2	0	0	16.24	76.94
500	30000	1	0	0	14.85	77.73
500	30000	0.5	0	0	13.57	77.4
100	30000	2	1	0.75	14.73	150.09
100	30000	1	1	0.75	13.47	151.22
100	30000	0.5	1	0.75	12.34	153.61
100	30000	2	1	0.5	14.58	152.49
100	30000	1	1	0.5	13.47	152.61
100	30000	0.5	1	0.5	12.21	154.23
