# Supplementary material for: Inference in High-Dimensional Online Changepoint Detection
Source: J Am Stat Assoc. 2023 May 26;119(546):1461–72. doi: 10.1080/01621459.2023.2199962 (PMC11225951; doi:10.1080/01621459.2023.2199962)
Supplement: Supplemental Material [file UASA_A_2199962_SM5704.zip › Supp/code/US_weekly_deaths.csv]

country	region	region_code	start_date	end_date	days	year	week	population	total_deaths	covid_deaths	expected_deaths
United States	Alabama	AL	2017-01-08	2017-01-14	7	2017	2	4903185	1130	0	1032
United States	Alabama	AL	2017-01-15	2017-01-21	7	2017	3	4903185	1048	0	1029
United States	Alabama	AL	2017-01-22	2017-01-28	7	2017	4	4903185	1026	0	1030
United States	Alabama	AL	2017-01-29	2017-02-04	7	2017	5	4903185	1036	0	1022
United States	Alabama	AL	2017-02-05	2017-02-11	7	2017	6	4903185	1058	0	1017
United States	Alabama	AL	2017-02-12	2017-02-18	7	2017	7	4903185	1060	0	1024
United States	Alabama	AL	2017-02-19	2017-02-25	7	2017	8	4903185	1099	0	1021
United States	Alabama	AL	2017-02-26	2017-03-04	7	2017	9	4903185	1081	0	992
United States	Alabama	AL	2017-03-05	2017-03-11	7	2017	10	4903185	1011	0	1017
United States	Alabama	AL	2017-03-12	2017-03-18	7	2017	11	4903185	1067	0	980
United States	Alabama	AL	2017-03-19	2017-03-25	7	2017	12	4903185	1068	0	989
United States	Alabama	AL	2017-03-26	2017-04-01	7	2017	13	4903185	991	0	976
United States	Alabama	AL	2017-04-02	2017-04-08	7	2017	14	4903185	1037	0	977
United States	Alabama	AL	2017-04-09	2017-04-15	7	2017	15	4903185	1017	0	979
United States	Alabama	AL	2017-04-16	2017-04-22	7	2017	16	4903185	966	0	976
United States	Alabama	AL	2017-04-23	2017-04-29	7	2017	17	4903185	996	0	979
United States	Alabama	AL	2017-04-30	2017-05-06	7	2017	18	4903185	907	0	979
United States	Alabama	AL	2017-05-07	2017-05-13	7	2017	19	4903185	1064	0	958
United States	Alabama	AL	2017-05-14	2017-05-20	7	2017	20	4903185	998	0	943
United States	Alabama	AL	2017-05-21	2017-05-27	7	2017	21	4903185	988	0	952
United States	Alabama	AL	2017-05-28	2017-06-03	7	2017	22	4903185	925	0	949
United States	Alabama	AL	2017-06-04	2017-06-10	7	2017	23	4903185	984	0	949
United States	Alabama	AL	2017-06-11	2017-06-17	7	2017	24	4903185	918	0	943
United States	Alabama	AL	2017-06-18	2017-06-24	7	2017	25	4903185	961	0	940
United States	Alabama	AL	2017-06-25	2017-07-01	7	2017	26	4903185	925	0	914
United States	Alabama	AL	2017-07-02	2017-07-08	7	2017	27	4903185	954	0	901
United States	Alabama	AL	2017-07-09	2017-07-15	7	2017	28	4903185	968	0	904
United States	Alabama	AL	2017-07-16	2017-07-22	7	2017	29	4903185	964	0	913
United States	Alabama	AL	2017-07-23	2017-07-29	7	2017	30	4903185	888	0	928
United States	Alabama	AL	2017-07-30	2017-08-05	7	2017	31	4903185	949	0	943
United States	Alabama	AL	2017-08-06	2017-08-12	7	2017	32	4903185	936	0	949
United States	Alabama	AL	2017-08-13	2017-08-19	7	2017	33	4903185	933	0	929
United States	Alabama	AL	2017-08-20	2017-08-26	7	2017	34	4903185	917	0	912
United States	Alabama	AL	2017-08-27	2017-09-02	7	2017	35	4903185	953	0	876
United States	Alabama	AL	2017-09-03	2017-09-09	7	2017	36	4903185	960	0	866
United States	Alabama	AL	2017-09-10	2017-09-16	7	2017	37	4903185	968	0	877
United States	Alabama	AL	2017-09-17	2017-09-23	7	2017	38	4903185	995	0	899
United States	Alabama	AL	2017-09-24	2017-09-30	7	2017	39	4903185	1019	0	914
United States	Alabama	AL	2017-10-01	2017-10-07	7	2017	40	4903185	948	0	927
United States	Alabama	AL	2017-10-08	2017-10-14	7	2017	41	4903185	986	0	939
United States	Alabama	AL	2017-10-15	2017-10-21	7	2017	42	4903185	966	0	944
United States	Alabama	AL	2017-10-22	2017-10-28	7	2017	43	4903185	941	0	947
United States	Alabama	AL	2017-10-29	2017-11-04	7	2017	44	4903185	994	0	964
United States	Alabama	AL	2017-11-05	2017-11-11	7	2017	45	4903185	994	0	975
United States	Alabama	AL	2017-11-12	2017-11-18	7	2017	46	4903185	982	0	988
United States	Alabama	AL	2017-11-19	2017-11-25	7	2017	47	4903185	1004	0	1005
United States	Alabama	AL	2017-11-26	2017-12-02	7	2017	48	4903185	1067	0	1012
United States	Alabama	AL	2017-12-03	2017-12-09	7	2017	49	4903185	1074	0	1029
United States	Alabama	AL	2017-12-10	2017-12-16	7	2017	50	4903185	1120	0	1036
United States	Alabama	AL	2017-12-17	2017-12-23	7	2017	51	4903185	1098	0	1044
United States	Alabama	AL	2017-12-24	2017-12-30	7	2017	52	4903185	1080	0	1057
United States	Alabama	AL	2017-12-31	2018-01-06	7	2018	1	4903185	1248	0	1099
United States	Alabama	AL	2018-01-07	2018-01-13	7	2018	2	4903185	1301	0	1118
United States	Alabama	AL	2018-01-14	2018-01-20	7	2018	3	4903185	1275	0	1141
United States	Alabama	AL	2018-01-21	2018-01-27	7	2018	4	4903185	1286	0	1146
United States	Alabama	AL	2018-01-28	2018-02-03	7	2018	5	4903185	1147	0	1138
United States	Alabama	AL	2018-02-04	2018-02-10	7	2018	6	4903185	1181	0	1124
United States	Alabama	AL	2018-02-11	2018-02-17	7	2018	7	4903185	1096	0	1128
United States	Alabama	AL	2018-02-18	2018-02-24	7	2018	8	4903185	1099	0	1135
United States	Alabama	AL	2018-02-25	2018-03-03	7	2018	9	4903185	985	0	1123
United States	Alabama	AL	2018-03-04	2018-03-10	7	2018	10	4903185	1059	0	1111
United States	Alabama	AL	2018-03-11	2018-03-17	7	2018	11	4903185	1086	0	1099
United States	Alabama	AL	2018-03-18	2018-03-24	7	2018	12	4903185	993	0	1084
United States	Alabama	AL	2018-03-25	2018-03-31	7	2018	13	4903185	995	0	1058
United States	Alabama	AL	2018-04-01	2018-04-07	7	2018	14	4903185	1012	0	1047
United States	Alabama	AL	2018-04-08	2018-04-14	7	2018	15	4903185	1026	0	1046
United States	Alabama	AL	2018-04-15	2018-04-21	7	2018	16	4903185	1031	0	1046
United States	Alabama	AL	2018-04-22	2018-04-28	7	2018	17	4903185	971	0	1036
United States	Alabama	AL	2018-04-29	2018-05-05	7	2018	18	4903185	1039	0	1035
United States	Alabama	AL	2018-05-06	2018-05-12	7	2018	19	4903185	950	0	1027
United States	Alabama	AL	2018-05-13	2018-05-19	7	2018	20	4903185	1005	0	1015
United States	Alabama	AL	2018-05-20	2018-05-26	7	2018	21	4903185	977	0	1000
United States	Alabama	AL	2018-05-27	2018-06-02	7	2018	22	4903185	973	0	994
United States	Alabama	AL	2018-06-03	2018-06-09	7	2018	23	4903185	1011	0	1000
United States	Alabama	AL	2018-06-10	2018-06-16	7	2018	24	4903185	940	0	995
United States	Alabama	AL	2018-06-17	2018-06-23	7	2018	25	4903185	974	0	985
United States	Alabama	AL	2018-06-24	2018-06-30	7	2018	26	4903185	927	0	988
United States	Alabama	AL	2018-07-01	2018-07-07	7	2018	27	4903185	972	0	994
United States	Alabama	AL	2018-07-08	2018-07-14	7	2018	28	4903185	994	0	982
United States	Alabama	AL	2018-07-15	2018-07-21	7	2018	29	4903185	959	0	983
United States	Alabama	AL	2018-07-22	2018-07-28	7	2018	30	4903185	930	0	996
United States	Alabama	AL	2018-07-29	2018-08-04	7	2018	31	4903185	962	0	1003
United States	Alabama	AL	2018-08-05	2018-08-11	7	2018	32	4903185	969	0	1008
United States	Alabama	AL	2018-08-12	2018-08-18	7	2018	33	4903185	938	0	981
United States	Alabama	AL	2018-08-19	2018-08-25	7	2018	34	4903185	943	0	965
United States	Alabama	AL	2018-08-26	2018-09-01	7	2018	35	4903185	936	0	960
United States	Alabama	AL	2018-09-02	2018-09-08	7	2018	36	4903185	944	0	953
United States	Alabama	AL	2018-09-09	2018-09-15	7	2018	37	4903185	912	0	974
United States	Alabama	AL	2018-09-16	2018-09-22	7	2018	38	4903185	998	0	977
United States	Alabama	AL	2018-09-23	2018-09-29	7	2018	39	4903185	972	0	990
United States	Alabama	AL	2018-09-30	2018-10-06	7	2018	40	4903185	945	0	974
United States	Alabama	AL	2018-10-07	2018-10-13	7	2018	41	4903185	943	0	965
United States	Alabama	AL	2018-10-14	2018-10-20	7	2018	42	4903185	971	0	962
United States	Alabama	AL	2018-10-21	2018-10-27	7	2018	43	4903185	993	0	954
United States	Alabama	AL	2018-10-28	2018-11-03	7	2018	44	4903185	927	0	945
United States	Alabama	AL	2018-11-04	2018-11-10	7	2018	45	4903185	963	0	975
United States	Alabama	AL	2018-11-11	2018-11-17	7	2018	46	4903185	1055	0	1010
United States	Alabama	AL	2018-11-18	2018-11-24	7	2018	47	4903185	1009	0	1021
United States	Alabama	AL	2018-11-25	2018-12-01	7	2018	48	4903185	1050	0	1026
United States	Alabama	AL	2018-12-02	2018-12-08	7	2018	49	4903185	1044	0	1038
United States	Alabama	AL	2018-12-09	2018-12-15	7	2018	50	4903185	1053	0	1031
United States	Alabama	AL	2018-12-16	2018-12-22	7	2018	51	4903185	1105	0	1053
United States	Alabama	AL	2018-12-23	2018-12-29	7	2018	52	4903185	1084	0	1081
United States	Alabama	AL	2018-12-30	2019-01-05	7	2019	1	4903185	1077	0	1102
United States	Alabama	AL	2019-01-06	2019-01-12	7	2019	2	4903185	1090	0	1110
United States	Alabama	AL	2019-01-13	2019-01-19	7	2019	3	4903185	1114	0	1121
United States	Alabama	AL	2019-01-20	2019-01-26	7	2019	4	4903185	1063	0	1162
United States	Alabama	AL	2019-01-27	2019-02-02	7	2019	5	4903185	1095	0	1170
United States	Alabama	AL	2019-02-03	2019-02-09	7	2019	6	4903185	1092	0	1186
United States	Alabama	AL	2019-02-10	2019-02-16	7	2019	7	4903185	1103	0	1192
United States	Alabama	AL	2019-02-17	2019-02-23	7	2019	8	4903185	1064	0	1191
United States	Alabama	AL	2019-02-24	2019-03-02	7	2019	9	4903185	1050	0	1178
United States	Alabama	AL	2019-03-03	2019-03-09	7	2019	10	4903185	1062	0	1171
United States	Alabama	AL	2019-03-10	2019-03-16	7	2019	11	4903185	1090	0	1157
United States	Alabama	AL	2019-03-17	2019-03-23	7	2019	12	4903185	1012	0	1145
United States	Alabama	AL	2019-03-24	2019-03-30	7	2019	13	4903185	1079	0	1008
United States	Alabama	AL	2019-03-31	2019-04-06	7	2019	14	4903185	1044	0	1129
United States	Alabama	AL	2019-04-07	2019-04-13	7	2019	15	4903185	1031	0	1115
United States	Alabama	AL	2019-04-14	2019-04-20	7	2019	16	4903185	954	0	1110
United States	Alabama	AL	2019-04-21	2019-04-27	7	2019	17	4903185	1042	0	1096
United States	Alabama	AL	2019-04-28	2019-05-04	7	2019	18	4903185	1031	0	1087
United States	Alabama	AL	2019-05-05	2019-05-11	7	2019	19	4903185	1009	0	1078
United States	Alabama	AL	2019-05-12	2019-05-18	7	2019	20	4903185	996	0	1064
United States	Alabama	AL	2019-05-19	2019-05-25	7	2019	21	4903185	974	0	1057
United States	Alabama	AL	2019-05-26	2019-06-01	7	2019	22	4903185	1027	0	1031
United States	Alabama	AL	2019-06-02	2019-06-08	7	2019	23	4903185	1029	0	1034
United States	Alabama	AL	2019-06-09	2019-06-15	7	2019	24	4903185	986	0	1036
United States	Alabama	AL	2019-06-16	2019-06-22	7	2019	25	4903185	989	0	1034
United States	Alabama	AL	2019-06-23	2019-06-29	7	2019	26	4903185	940	0	1035
United States	Alabama	AL	2019-06-30	2019-07-06	7	2019	27	4903185	1028	0	1039
United States	Alabama	AL	2019-07-07	2019-07-13	7	2019	28	4903185	1018	0	1030
United States	Alabama	AL	2019-07-14	2019-07-20	7	2019	29	4903185	962	0	1040
United States	Alabama	AL	2019-07-21	2019-07-27	7	2019	30	4903185	980	0	1047
United States	Alabama	AL	2019-07-28	2019-08-03	7	2019	31	4903185	984	0	1048
United States	Alabama	AL	2019-08-04	2019-08-10	7	2019	32	4903185	998	0	1038
United States	Alabama	AL	2019-08-11	2019-08-17	7	2019	33	4903185	977	0	1048
United States	Alabama	AL	2019-08-18	2019-08-24	7	2019	34	4903185	939	0	1055
United States	Alabama	AL	2019-08-25	2019-08-31	7	2019	35	4903185	975	0	1070
United States	Alabama	AL	2019-09-01	2019-09-07	7	2019	36	4903185	1009	0	1078
United States	Alabama	AL	2019-09-08	2019-09-14	7	2019	37	4903185	1000	0	1093
United States	Alabama	AL	2019-09-15	2019-09-21	7	2019	38	4903185	883	0	1111
United States	Alabama	AL	2019-09-22	2019-09-28	7	2019	39	4903185	987	0	1126
United States	Alabama	AL	2019-09-29	2019-10-05	7	2019	40	4903185	958	0	1120
United States	Alabama	AL	2019-10-06	2019-10-12	7	2019	41	4903185	907	0	1115
United States	Alabama	AL	2019-10-13	2019-10-19	7	2019	42	4903185	1009	0	1122
United States	Alabama	AL	2019-10-20	2019-10-26	7	2019	43	4903185	978	0	1133
United States	Alabama	AL	2019-10-27	2019-11-02	7	2019	44	4903185	937	0	1130
United States	Alabama	AL	2019-11-03	2019-11-09	7	2019	45	4903185	1041	0	1142
United States	Alabama	AL	2019-11-10	2019-11-16	7	2019	46	4903185	1070	0	1151
United States	Alabama	AL	2019-11-17	2019-11-23	7	2019	47	4903185	1043	0	1167
United States	Alabama	AL	2019-11-24	2019-11-30	7	2019	48	4903185	1038	0	1178
United States	Alabama	AL	2019-12-01	2019-12-07	7	2019	49	4903185	1072	0	1183
United States	Alabama	AL	2019-12-08	2019-12-14	7	2019	50	4903185	1081	0	1173
United States	Alabama	AL	2019-12-15	2019-12-21	7	2019	51	4903185	1103	0	1164
United States	Alabama	AL	2019-12-22	2019-12-28	7	2019	52	4903185	1035	0	1184
United States	Alabama	AL	2019-12-29	2020-01-04	7	2020	1	4903185	1082	0	1200
United States	Alabama	AL	2020-01-05	2020-01-11	7	2020	2	4903185	1127	0	1181
United States	Alabama	AL	2020-01-12	2020-01-18	7	2020	3	4903185	1039	0	1160
United States	Alabama	AL	2020-01-19	2020-01-25	7	2020	4	4903185	1056	0	1141
United States	Alabama	AL	2020-01-26	2020-02-01	7	2020	5	4903185	1026	0	1139
United States	Alabama	AL	2020-02-02	2020-02-08	7	2020	6	4903185	1120	0	1151
United States	Alabama	AL	2020-02-09	2020-02-15	7	2020	7	4903185	1095	0	1144
United States	Alabama	AL	2020-02-16	2020-02-22	7	2020	8	4903185	1098	0	1134
United States	Alabama	AL	2020-02-23	2020-02-29	7	2020	9	4903185	1164	0	1113
United States	Alabama	AL	2020-03-01	2020-03-07	7	2020	10	4903185	1057	0	1106
United States	Alabama	AL	2020-03-08	2020-03-14	7	2020	11	4903185	1091	0	1098
United States	Alabama	AL	2020-03-15	2020-03-21	7	2020	12	4903185	1059	0	1095
United States	Alabama	AL	2020-03-22	2020-03-28	7	2020	13	4903185	1073	3	1090
United States	Alabama	AL	2020-03-29	2020-04-04	7	2020	14	4903185	1156	23	1071
United States	Alabama	AL	2020-04-05	2020-04-11	7	2020	15	4903185	1135	34	1059
United States	Alabama	AL	2020-04-12	2020-04-18	7	2020	16	4903185	1149	50	1060
United States	Alabama	AL	2020-04-19	2020-04-25	7	2020	17	4903185	1139	102	1054
United States	Alabama	AL	2020-04-26	2020-05-02	7	2020	18	4903185	1147	75	1049
United States	Alabama	AL	2020-05-03	2020-05-09	7	2020	19	4903185	1171	101	1028
United States	Alabama	AL	2020-05-10	2020-05-16	7	2020	20	4903185	1148	94	1025
United States	Alabama	AL	2020-05-17	2020-05-23	7	2020	21	4903185	1153	69	1021
United States	Alabama	AL	2020-05-24	2020-05-30	7	2020	22	4903185	1109	67	1030
United States	Alabama	AL	2020-05-31	2020-06-06	7	2020	23	4903185	1173	66	1011
United States	Alabama	AL	2020-06-07	2020-06-13	7	2020	24	4903185	1138	84	998
United States	Alabama	AL	2020-06-14	2020-06-20	7	2020	25	4903185	1090	70	984
United States	Alabama	AL	2020-06-21	2020-06-27	7	2020	26	4903185	1151	81	985
United States	Alabama	AL	2020-06-28	2020-07-04	7	2020	27	4903185	1201	88	990
United States	Alabama	AL	2020-07-05	2020-07-11	7	2020	28	4903185	1265	107	990
United States	Alabama	AL	2020-07-12	2020-07-18	7	2020	29	4903185	1289	172	973
United States	Alabama	AL	2020-07-19	2020-07-25	7	2020	30	4903185	1333	170	971
United States	Alabama	AL	2020-07-26	2020-08-01	7	2020	31	4903185	1364	147	973
United States	Alabama	AL	2020-08-02	2020-08-08	7	2020	32	4903185	1379	165	974
United States	Alabama	AL	2020-08-09	2020-08-15	7	2020	33	4903185	1305	128	972
United States	Alabama	AL	2020-08-16	2020-08-22	7	2020	34	4903185	1303	115	966
United States	Alabama	AL	2020-08-23	2020-08-29	7	2020	35	4903185	1216	141	953
United States	Alabama	AL	2020-08-30	2020-09-05	7	2020	36	4903185	1216	123	966
United States	Alabama	AL	2020-09-06	2020-09-12	7	2020	37	4903185	1232	75	978
United States	Alabama	AL	2020-09-13	2020-09-19	7	2020	38	4903185	1200	87	985
United States	Alabama	AL	2020-09-20	2020-09-26	7	2020	39	4903185	1183	64	984
United States	Alabama	AL	2020-09-27	2020-10-03	7	2020	40	4903185	1103	57	988
United States	Alabama	AL	2020-10-04	2020-10-10	7	2020	41	4903185	1204	106	979
United States	Alabama	AL	2020-10-11	2020-10-17	7	2020	42	4903185	1190	124	972
United States	Alabama	AL	2020-10-18	2020-10-24	7	2020	43	4903185	1142	78	971
United States	Alabama	AL	2020-10-25	2020-10-31	7	2020	44	4903185	1169	98	989
United States	Alabama	AL	2020-11-01	2020-11-07	7	2020	45	4903185	1277	115	991
United States	Alabama	AL	2020-11-08	2020-11-14	7	2020	46	4903185	1269	165	1002
United States	Alabama	AL	2020-11-15	2020-11-21	7	2020	47	4903185	1275	211	1024
United States	Alabama	AL	2020-11-22	2020-11-28	7	2020	48	4903185	1326	115	1044
United States	Alabama	AL	2020-11-29	2020-12-05	7	2020	49	4903185	1355	304	1054
United States	Alabama	AL	2020-12-06	2020-12-12	7	2020	50	4903185	1598	205	1080
United States	Alabama	AL	2020-12-13	2020-12-19	7	2020	51	4903185	1584	310	1093
United States	Alabama	AL	2020-12-20	2020-12-26	7	2020	52	4903185	1626	294	1106
United States	Alabama	AL	2020-12-27	2021-01-02	7	2020	53	4903185	1801	188	1114
United States	Alabama	AL	2021-01-03	2021-01-09	7	2021	1	4903185	1807	428	1119
United States	Alabama	AL	2021-01-10	2021-01-16	7	2021	2	4903185	1825	819	1118
United States	Alabama	AL	2021-01-17	2021-01-23	7	2021	3	4903185	1782	539	1122
United States	Alabama	AL	2021-01-24	2021-01-30	7	2021	4	4903185	1635	909	1116
United States	Alabama	AL	2021-01-31	2021-02-06	7	2021	5	4903185	1504	956	1100
United States	Alabama	AL	2021-02-07	2021-02-13	7	2021	6	4903185	1425	722	1103
United States	Alabama	AL	2021-02-14	2021-02-20	7	2021	7	4903185	1329	347	1089
United States	Alabama	AL	2021-02-21	2021-02-27	7	2021	8	4903185	1310	343	1077
United States	Alabama	AL	2021-02-28	2021-03-06	7	2021	9	4903185	1156	218	1066
United States	Alabama	AL	2021-03-07	2021-03-13	7	2021	10	4903185	1188	181	1064
United States	Alabama	AL	2021-03-14	2021-03-20	7	2021	11	4903185	1063	108	1053
United States	Alabama	AL	2021-03-21	2021-03-27	7	2021	12	4903185	1192	89	1051
United States	Alabama	AL	2021-03-28	2021-04-03	7	2021	13	4903185	1108	110	1035
United States	Alabama	AL	2021-04-04	2021-04-10	7	2021	14	4903185	1209	72	1034
United States	Alabama	AL	2021-04-11	2021-04-17	7	2021	15	4903185	1170	78	1036
United States	Alabama	AL	2021-04-18	2021-04-24	7	2021	16	4903185	1110	61	1028
United States	Alabama	AL	2021-04-25	2021-05-01	7	2021	17	4903185	1196	62	1019
United States	Alabama	AL	2021-05-02	2021-05-08	7	2021	18	4903185	1154	65	1017
United States	Alabama	AL	2021-05-09	2021-05-15	7	2021	19	4903185	1101	60	1022
United States	Alabama	AL	2021-05-16	2021-05-22	7	2021	20	4903185	1099	74	1023
United States	Alabama	AL	2021-05-23	2021-05-29	7	2021	21	4903185	1076	34	1017
United States	Alabama	AL	2021-05-30	2021-06-05	7	2021	22	4903185	1083	52	997
United States	Alabama	AL	2021-06-06	2021-06-12	7	2021	23	4903185	1107	68	993
United States	Alabama	AL	2021-06-13	2021-06-19	7	2021	24	4903185	1127	40	994
United States	Alabama	AL	2021-06-20	2021-06-26	7	2021	25	4903185	1081	30	987
United States	Alabama	AL	2021-06-27	2021-07-03	7	2021	26	4903185	1059	22	982
United States	Alabama	AL	2021-07-04	2021-07-10	7	2021	27	4903185	1136	44	977
United States	Alabama	AL	2021-07-11	2021-07-17	7	2021	28	4903185	1043	41	967
United States	Alabama	AL	2021-07-18	2021-07-24	7	2021	29	4903185	1107	40	975
United States	Alabama	AL	2021-07-25	2021-07-31	7	2021	30	4903185	1154	59	980
United States	Alabama	AL	2021-08-01	2021-08-07	7	2021	31	4903185	1291	58	970
United States	Alabama	AL	2021-08-08	2021-08-14	7	2021	32	4903185	1390	165	957
United States	Alabama	AL	2021-08-15	2021-08-21	7	2021	33	4903185	1398	34	962
United States	Alaska	AK	2017-01-08	2017-01-14	7	2017	2	731545	87	0	91
United States	Alaska	AK	2017-01-15	2017-01-21	7	2017	3	731545	93	0	89
United States	Alaska	AK	2017-01-22	2017-01-28	7	2017	4	731545	80	0	87
United States	Alaska	AK	2017-01-29	2017-02-04	7	2017	5	731545	87	0	85
United States	Alaska	AK	2017-02-05	2017-02-11	7	2017	6	731545	63	0	89
United States	Alaska	AK	2017-02-12	2017-02-18	7	2017	7	731545	80	0	86
United States	Alaska	AK	2017-02-19	2017-02-25	7	2017	8	731545	73	0	87
United States	Alaska	AK	2017-02-26	2017-03-04	7	2017	9	731545	66	0	86
United States	Alaska	AK	2017-03-05	2017-03-11	7	2017	10	731545	74	0	87
United States	Alaska	AK	2017-03-12	2017-03-18	7	2017	11	731545	84	0	85
United States	Alaska	AK	2017-03-19	2017-03-25	7	2017	12	731545	92	0	86
United States	Alaska	AK	2017-03-26	2017-04-01	7	2017	13	731545	89	0	87
United States	Alaska	AK	2017-04-02	2017-04-08	7	2017	14	731545	78	0	89
United States	Alaska	AK	2017-04-09	2017-04-15	7	2017	15	731545	88	0	85
United States	Alaska	AK	2017-04-16	2017-04-22	7	2017	16	731545	58	0	82
United States	Alaska	AK	2017-04-23	2017-04-29	7	2017	17	731545	80	0	81
United States	Alaska	AK	2017-04-30	2017-05-06	7	2017	18	731545	73	0	81
United States	Alaska	AK	2017-05-07	2017-05-13	7	2017	19	731545	77	0	86
United States	Alaska	AK	2017-05-14	2017-05-20	7	2017	20	731545	68	0	86
United States	Alaska	AK	2017-05-21	2017-05-27	7	2017	21	731545	76	0	89
United States	Alaska	AK	2017-05-28	2017-06-03	7	2017	22	731545	77	0	87
United States	Alaska	AK	2017-06-04	2017-06-10	7	2017	23	731545	84	0	88
United States	Alaska	AK	2017-06-11	2017-06-17	7	2017	24	731545	90	0	90
United States	Alaska	AK	2017-06-18	2017-06-24	7	2017	25	731545	81	0	91
United States	Alaska	AK	2017-06-25	2017-07-01	7	2017	26	731545	79	0	94
United States	Alaska	AK	2017-07-02	2017-07-08	7	2017	27	731545	82	0	96
United States	Alaska	AK	2017-07-09	2017-07-15	7	2017	28	731545	70	0	95
United States	Alaska	AK	2017-07-16	2017-07-22	7	2017	29	731545	81	0	90
United States	Alaska	AK	2017-07-23	2017-07-29	7	2017	30	731545	79	0	87
United States	Alaska	AK	2017-07-30	2017-08-05	7	2017	31	731545	64	0	87
United States	Alaska	AK	2017-08-06	2017-08-12	7	2017	32	731545	68	0	87
United States	Alaska	AK	2017-08-13	2017-08-19	7	2017	33	731545	89	0	87
United States	Alaska	AK	2017-08-20	2017-08-26	7	2017	34	731545	89	0	89
United States	Alaska	AK	2017-08-27	2017-09-02	7	2017	35	731545	77	0	92
United States	Alaska	AK	2017-09-03	2017-09-09	7	2017	36	731545	86	0	91
United States	Alaska	AK	2017-09-10	2017-09-16	7	2017	37	731545	83	0	90
United States	Alaska	AK	2017-09-17	2017-09-23	7	2017	38	731545	89	0	90
United States	Alaska	AK	2017-09-24	2017-09-30	7	2017	39	731545	115	0	90
United States	Alaska	AK	2017-10-01	2017-10-07	7	2017	40	731545	78	0	88
United States	Alaska	AK	2017-10-08	2017-10-14	7	2017	41	731545	79	0	91
United States	Alaska	AK	2017-10-15	2017-10-21	7	2017	42	731545	79	0	91
United States	Alaska	AK	2017-10-22	2017-10-28	7	2017	43	731545	96	0	92
United States	Alaska	AK	2017-10-29	2017-11-04	7	2017	44	731545	64	0	90
United States	Alaska	AK	2017-11-05	2017-11-11	7	2017	45	731545	71	0	89
United States	Alaska	AK	2017-11-12	2017-11-18	7	2017	46	731545	81	0	89
United States	Alaska	AK	2017-11-19	2017-11-25	7	2017	47	731545	75	0	88
United States	Alaska	AK	2017-11-26	2017-12-02	7	2017	48	731545	94	0	89
United States	Alaska	AK	2017-12-03	2017-12-09	7	2017	49	731545	76	0	88
United States	Alaska	AK	2017-12-10	2017-12-16	7	2017	50	731545	96	0	90
United States	Alaska	AK	2017-12-17	2017-12-23	7	2017	51	731545	90	0	90
United States	Alaska	AK	2017-12-24	2017-12-30	7	2017	52	731545	86	0	91
United States	Alaska	AK	2017-12-31	2018-01-06	7	2018	1	731545	72	0	92
United States	Alaska	AK	2018-01-07	2018-01-13	7	2018	2	731545	100	0	95
United States	Alaska	AK	2018-01-14	2018-01-20	7	2018	3	731545	95	0	91
United States	Alaska	AK	2018-01-21	2018-01-27	7	2018	4	731545	79	0	91
United States	Alaska	AK	2018-01-28	2018-02-03	7	2018	5	731545	82	0	93
United States	Alaska	AK	2018-02-04	2018-02-10	7	2018	6	731545	65	0	89
United States	Alaska	AK	2018-02-11	2018-02-17	7	2018	7	731545	83	0	89
United States	Alaska	AK	2018-02-18	2018-02-24	7	2018	8	731545	94	0	88
United States	Alaska	AK	2018-02-25	2018-03-03	7	2018	9	731545	91	0	86
United States	Alaska	AK	2018-03-04	2018-03-10	7	2018	10	731545	90	0	84
United States	Alaska	AK	2018-03-11	2018-03-17	7	2018	11	731545	69	0	88
United States	Alaska	AK	2018-03-18	2018-03-24	7	2018	12	731545	76	0	86
United States	Alaska	AK	2018-03-25	2018-03-31	7	2018	13	731545	78	0	86
United States	Alaska	AK	2018-04-01	2018-04-07	7	2018	14	731545	92	0	86
United States	Alaska	AK	2018-04-08	2018-04-14	7	2018	15	731545	90	0	86
United States	Alaska	AK	2018-04-15	2018-04-21	7	2018	16	731545	98	0	84
United States	Alaska	AK	2018-04-22	2018-04-28	7	2018	17	731545	77	0	85
United States	Alaska	AK	2018-04-29	2018-05-05	7	2018	18	731545	93	0	85
United States	Alaska	AK	2018-05-06	2018-05-12	7	2018	19	731545	71	0	83
United States	Alaska	AK	2018-05-13	2018-05-19	7	2018	20	731545	72	0	85
United States	Alaska	AK	2018-05-20	2018-05-26	7	2018	21	731545	73	0	85
United States	Alaska	AK	2018-05-27	2018-06-02	7	2018	22	731545	63	0	86
United States	Alaska	AK	2018-06-03	2018-06-09	7	2018	23	731545	78	0	77
United States	Alaska	AK	2018-06-10	2018-06-16	7	2018	24	731545	82	0	85
United States	Alaska	AK	2018-06-17	2018-06-23	7	2018	25	731545	78	0	84
United States	Alaska	AK	2018-06-24	2018-06-30	7	2018	26	731545	66	0	84
United States	Alaska	AK	2018-07-01	2018-07-07	7	2018	27	731545	88	0	86
United States	Alaska	AK	2018-07-08	2018-07-14	7	2018	28	731545	104	0	89
United States	Alaska	AK	2018-07-15	2018-07-21	7	2018	29	731545	71	0	86
United States	Alaska	AK	2018-07-22	2018-07-28	7	2018	30	731545	77	0	85
United States	Alaska	AK	2018-07-29	2018-08-04	7	2018	31	731545	89	0	79
United States	Alaska	AK	2018-08-05	2018-08-11	7	2018	32	731545	82	0	78
United States	Alaska	AK	2018-08-12	2018-08-18	7	2018	33	731545	89	0	77
United States	Alaska	AK	2018-08-19	2018-08-25	7	2018	34	731545	92	0	78
United States	Alaska	AK	2018-08-26	2018-09-01	7	2018	35	731545	80	0	82
United States	Alaska	AK	2018-09-02	2018-09-08	7	2018	36	731545	86	0	84
United States	Alaska	AK	2018-09-09	2018-09-15	7	2018	37	731545	65	0	84
United States	Alaska	AK	2018-09-16	2018-09-22	7	2018	38	731545	84	0	84
United States	Alaska	AK	2018-09-23	2018-09-29	7	2018	39	731545	81	0	86
United States	Alaska	AK	2018-09-30	2018-10-06	7	2018	40	731545	91	0	86
United States	Alaska	AK	2018-10-07	2018-10-13	7	2018	41	731545	84	0	88
United States	Alaska	AK	2018-10-14	2018-10-20	7	2018	42	731545	80	0	87
United States	Alaska	AK	2018-10-21	2018-10-27	7	2018	43	731545	89	0	86
United States	Alaska	AK	2018-10-28	2018-11-03	7	2018	44	731545	67	0	84
United States	Alaska	AK	2018-11-04	2018-11-10	7	2018	45	731545	92	0	80
United States	Alaska	AK	2018-11-11	2018-11-17	7	2018	46	731545	82	0	80
United States	Alaska	AK	2018-11-18	2018-11-24	7	2018	47	731545	94	0	84
United States	Alaska	AK	2018-11-25	2018-12-01	7	2018	48	731545	89	0	84
United States	Alaska	AK	2018-12-02	2018-12-08	7	2018	49	731545	75	0	87
United States	Alaska	AK	2018-12-09	2018-12-15	7	2018	50	731545	110	0	88
United States	Alaska	AK	2018-12-16	2018-12-22	7	2018	51	731545	95	0	90
United States	Alaska	AK	2018-12-23	2018-12-29	7	2018	52	731545	68	0	89
United States	Alaska	AK	2018-12-30	2019-01-05	7	2019	1	731545	93	0	89
United States	Alaska	AK	2019-01-06	2019-01-12	7	2019	2	731545	87	0	89
United States	Alaska	AK	2019-01-13	2019-01-19	7	2019	3	731545	94	0	91
United States	Alaska	AK	2019-01-20	2019-01-26	7	2019	4	731545	88	0	85
United States	Alaska	AK	2019-01-27	2019-02-02	7	2019	5	731545	99	0	85
United States	Alaska	AK	2019-02-03	2019-02-09	7	2019	6	731545	96	0	82
United States	Alaska	AK	2019-02-10	2019-02-16	7	2019	7	731545	99	0	80
United States	Alaska	AK	2019-02-17	2019-02-23	7	2019	8	731545	76	0	77
United States	Alaska	AK	2019-02-24	2019-03-02	7	2019	9	731545	94	0	79
United States	Alaska	AK	2019-03-03	2019-03-09	7	2019	10	731545	94	0	79
United States	Alaska	AK	2019-03-10	2019-03-16	7	2019	11	731545	100	0	83
United States	Alaska	AK	2019-03-17	2019-03-23	7	2019	12	731545	71	0	83
United States	Alaska	AK	2019-03-24	2019-03-30	7	2019	13	731545	90	0	83
United States	Alaska	AK	2019-03-31	2019-04-06	7	2019	14	731545	90	0	81
United States	Alaska	AK	2019-04-07	2019-04-13	7	2019	15	731545	81	0	79
United States	Alaska	AK	2019-04-14	2019-04-20	7	2019	16	731545	78	0	76
United States	Alaska	AK	2019-04-21	2019-04-27	7	2019	17	731545	79	0	75
United States	Alaska	AK	2019-04-28	2019-05-04	7	2019	18	731545	100	0	76
United States	Alaska	AK	2019-05-05	2019-05-11	7	2019	19	731545	86	0	77
United States	Alaska	AK	2019-05-12	2019-05-18	7	2019	20	731545	91	0	79
United States	Alaska	AK	2019-05-19	2019-05-25	7	2019	21	731545	82	0	81
United States	Alaska	AK	2019-05-26	2019-06-01	7	2019	22	731545	77	0	82
United States	Alaska	AK	2019-06-02	2019-06-08	7	2019	23	731545	93	0	81
United States	Alaska	AK	2019-06-09	2019-06-15	7	2019	24	731545	75	0	83
United States	Alaska	AK	2019-06-16	2019-06-22	7	2019	25	731545	97	0	82
United States	Alaska	AK	2019-06-23	2019-06-29	7	2019	26	731545	87	0	81
United States	Alaska	AK	2019-06-30	2019-07-06	7	2019	27	731545	81	0	80
United States	Alaska	AK	2019-07-07	2019-07-13	7	2019	28	731545	91	0	83
United States	Alaska	AK	2019-07-14	2019-07-20	7	2019	29	731545	74	0	79
United States	Alaska	AK	2019-07-21	2019-07-27	7	2019	30	731545	59	0	77
United States	Alaska	AK	2019-07-28	2019-08-03	7	2019	31	731545	74	0	75
United States	Alaska	AK	2019-08-04	2019-08-10	7	2019	32	731545	86	0	74
United States	Alaska	AK	2019-08-11	2019-08-17	7	2019	33	731545	94	0	76
United States	Alaska	AK	2019-08-18	2019-08-24	7	2019	34	731545	73	0	77
United States	Alaska	AK	2019-08-25	2019-08-31	7	2019	35	731545	82	0	81
United States	Alaska	AK	2019-09-01	2019-09-07	7	2019	36	731545	71	0	81
United States	Alaska	AK	2019-09-08	2019-09-14	7	2019	37	731545	91	0	82
United States	Alaska	AK	2019-09-15	2019-09-21	7	2019	38	731545	94	0	81
United States	Alaska	AK	2019-09-22	2019-09-28	7	2019	39	731545	82	0	83
United States	Alaska	AK	2019-09-29	2019-10-05	7	2019	40	731545	93	0	85
United States	Alaska	AK	2019-10-06	2019-10-12	7	2019	41	731545	91	0	86
United States	Alaska	AK	2019-10-13	2019-10-19	7	2019	42	731545	94	0	82
United States	Alaska	AK	2019-10-20	2019-10-26	7	2019	43	731545	67	0	80
United States	Alaska	AK	2019-10-27	2019-11-02	7	2019	44	731545	81	0	79
United States	Alaska	AK	2019-11-03	2019-11-09	7	2019	45	731545	89	0	77
United States	Alaska	AK	2019-11-10	2019-11-16	7	2019	46	731545	90	0	79
United States	Alaska	AK	2019-11-17	2019-11-23	7	2019	47	731545	92	0	83
United States	Alaska	AK	2019-11-24	2019-11-30	7	2019	48	731545	103	0	82
United States	Alaska	AK	2019-12-01	2019-12-07	7	2019	49	731545	93	0	83
United States	Alaska	AK	2019-12-08	2019-12-14	7	2019	50	731545	94	0	84
United States	Alaska	AK	2019-12-15	2019-12-21	7	2019	51	731545	84	0	87
United States	Alaska	AK	2019-12-22	2019-12-28	7	2019	52	731545	100	0	88
United States	Alaska	AK	2019-12-29	2020-01-04	7	2020	1	731545	89	0	89
United States	Alaska	AK	2020-01-05	2020-01-11	7	2020	2	731545	105	0	86
United States	Alaska	AK	2020-01-12	2020-01-18	7	2020	3	731545	99	0	89
United States	Alaska	AK	2020-01-19	2020-01-25	7	2020	4	731545	97	0	84
United States	Alaska	AK	2020-01-26	2020-02-01	7	2020	5	731545	85	0	82
United States	Alaska	AK	2020-02-02	2020-02-08	7	2020	6	731545	92	0	79
United States	Alaska	AK	2020-02-09	2020-02-15	7	2020	7	731545	89	0	76
United States	Alaska	AK	2020-02-16	2020-02-22	7	2020	8	731545	83	0	76
United States	Alaska	AK	2020-02-23	2020-02-29	7	2020	9	731545	84	0	79
United States	Alaska	AK	2020-03-01	2020-03-07	7	2020	10	731545	79	0	79
United States	Alaska	AK	2020-03-08	2020-03-14	7	2020	11	731545	92	0	76
United States	Alaska	AK	2020-03-15	2020-03-21	7	2020	12	731545	69	0	78
United States	Alaska	AK	2020-03-22	2020-03-28	7	2020	13	731545	86	2	80
United States	Alaska	AK	2020-03-29	2020-04-04	7	2020	14	731545	98	3	83
United States	Alaska	AK	2020-04-05	2020-04-11	7	2020	15	731545	84	3	81
United States	Alaska	AK	2020-04-12	2020-04-18	7	2020	16	731545	80	1	82
United States	Alaska	AK	2020-04-19	2020-04-25	7	2020	17	731545	61	0	78
United States	Alaska	AK	2020-04-26	2020-05-02	7	2020	18	731545	87	0	78
United States	Alaska	AK	2020-05-03	2020-05-09	7	2020	19	731545	89	1	77
United States	Alaska	AK	2020-05-10	2020-05-16	7	2020	20	731545	84	0	77
United States	Alaska	AK	2020-05-17	2020-05-23	7	2020	21	731545	82	0	76
United States	Alaska	AK	2020-05-24	2020-05-30	7	2020	22	731545	97	0	78
United States	Alaska	AK	2020-05-31	2020-06-06	7	2020	23	731545	79	0	81
United States	Alaska	AK	2020-06-07	2020-06-13	7	2020	24	731545	88	2	79
United States	Alaska	AK	2020-06-14	2020-06-20	7	2020	25	731545	92	0	84
United States	Alaska	AK	2020-06-21	2020-06-27	7	2020	26	731545	90	0	87
United States	Alaska	AK	2020-06-28	2020-07-04	7	2020	27	731545	84	2	85
United States	Alaska	AK	2020-07-05	2020-07-11	7	2020	28	731545	101	0	85
United States	Alaska	AK	2020-07-12	2020-07-18	7	2020	29	731545	89	4	86
United States	Alaska	AK	2020-07-19	2020-07-25	7	2020	30	731545	93	2	85
United States	Alaska	AK	2020-07-26	2020-08-01	7	2020	31	731545	114	4	83
United States	Alaska	AK	2020-08-02	2020-08-08	7	2020	32	731545	101	2	86
United States	Alaska	AK	2020-08-09	2020-08-15	7	2020	33	731545	74	2	86
United States	Alaska	AK	2020-08-16	2020-08-22	7	2020	34	731545	116	3	85
United States	Alaska	AK	2020-08-23	2020-08-29	7	2020	35	731545	93	6	87
United States	Alaska	AK	2020-08-30	2020-09-05	7	2020	36	731545	105	5	89
United States	Alaska	AK	2020-09-06	2020-09-12	7	2020	37	731545	87	2	85
United States	Alaska	AK	2020-09-13	2020-09-19	7	2020	38	731545	104	1	86
United States	Alaska	AK	2020-09-20	2020-09-26	7	2020	39	731545	114	7	86
United States	Alaska	AK	2020-09-27	2020-10-03	7	2020	40	731545	78	6	88
United States	Alaska	AK	2020-10-04	2020-10-10	7	2020	41	731545	117	2	89
United States	Alaska	AK	2020-10-11	2020-10-17	7	2020	42	731545	101	7	90
United States	Alaska	AK	2020-10-18	2020-10-24	7	2020	43	731545	102	1	88
United States	Alaska	AK	2020-10-25	2020-10-31	7	2020	44	731545	107	14	89
United States	Alaska	AK	2020-11-01	2020-11-07	7	2020	45	731545	114	1	89
United States	Alaska	AK	2020-11-08	2020-11-14	7	2020	46	731545	114	13	89
United States	Alaska	AK	2020-11-15	2020-11-21	7	2020	47	731545	122	0	90
United States	Alaska	AK	2020-11-22	2020-11-28	7	2020	48	731545	114	0	95
United States	Alaska	AK	2020-11-29	2020-12-05	7	2020	49	731545	118	0	97
United States	Alaska	AK	2020-12-06	2020-12-12	7	2020	50	731545	135	72	97
United States	Alaska	AK	2020-12-13	2020-12-19	7	2020	51	731545	99	7	99
United States	Alaska	AK	2020-12-20	2020-12-26	7	2020	52	731545	115	16	99
United States	Alaska	AK	2020-12-27	2021-01-02	7	2020	53	731545	105	15	99
United States	Alaska	AK	2021-01-03	2021-01-09	7	2021	1	731545	112	8	99
United States	Alaska	AK	2021-01-10	2021-01-16	7	2021	2	731545	128	5	102
United States	Alaska	AK	2021-01-17	2021-01-23	7	2021	3	731545	95	29	102
United States	Alaska	AK	2021-01-24	2021-01-30	7	2021	4	731545	91	3	101
United States	Alaska	AK	2021-01-31	2021-02-06	7	2021	5	731545	86	16	98
United States	Alaska	AK	2021-02-07	2021-02-13	7	2021	6	731545	92	2	97
United States	Alaska	AK	2021-02-14	2021-02-20	7	2021	7	731545	86	8	97
United States	Alaska	AK	2021-02-21	2021-02-27	7	2021	8	731545	93	1	97
United States	Alaska	AK	2021-02-28	2021-03-06	7	2021	9	731545	95	12	97
United States	Alaska	AK	2021-03-07	2021-03-13	7	2021	10	731545	81	1	99
United States	Alaska	AK	2021-03-14	2021-03-20	7	2021	11	731545	100	4	97
United States	Alaska	AK	2021-03-21	2021-03-27	7	2021	12	731545	91	3	96
United States	Alaska	AK	2021-03-28	2021-04-03	7	2021	13	731545	81	0	94
United States	Alaska	AK	2021-04-04	2021-04-10	7	2021	14	731545	90	11	93
United States	Alaska	AK	2021-04-11	2021-04-17	7	2021	15	731545	82	20	93
United States	Alaska	AK	2021-04-18	2021-04-24	7	2021	16	731545	68	0	94
United States	Alaska	AK	2021-04-25	2021-05-01	7	2021	17	731545	76	12	94
United States	Alaska	AK	2021-05-02	2021-05-08	7	2021	18	731545	52	2	91
United States	Alaska	AK	2021-05-09	2021-05-15	7	2021	19	731545	51	4	88
United States	Alaska	AK	2021-05-16	2021-05-22	7	2021	20	731545	54	15	85
United States	Alaska	AK	2021-05-23	2021-05-29	7	2021	21	731545	61	0	84
United States	Alaska	AK	2021-06-13	2021-06-19	7	2021	24	731545	48	0	88
United States	Alaska	AK	2021-06-27	2021-07-03	7	2021	26	731545	57	3	93
United States	Alaska	AK	2021-07-04	2021-07-10	7	2021	27	731545	58	2	87
United States	Alaska	AK	2021-07-11	2021-07-17	7	2021	28	731545	70	2	86
United States	Alaska	AK	2021-07-18	2021-07-24	7	2021	29	731545	67	3	87
United States	Alaska	AK	2021-07-25	2021-07-31	7	2021	30	731545	84	5	87
United States	Alaska	AK	2021-08-01	2021-08-07	7	2021	31	731545	107	8	86
United States	Alaska	AK	2021-08-08	2021-08-14	7	2021	32	731545	66	2	93
United States	Alaska	AK	2021-08-15	2021-08-21	7	2021	33	731545	73	0	94
United States	Arizona	AZ	2017-01-08	2017-01-14	7	2017	2	7278717	1205	0	1194
United States	Arizona	AZ	2017-01-15	2017-01-21	7	2017	3	7278717	1122	0	1218
United States	Arizona	AZ	2017-01-22	2017-01-28	7	2017	4	7278717	1191	0	1242
United States	Arizona	AZ	2017-01-29	2017-02-04	7	2017	5	7278717	1235	0	1244
United States	Arizona	AZ	2017-02-05	2017-02-11	7	2017	6	7278717	1216	0	1244
United States	Arizona	AZ	2017-02-12	2017-02-18	7	2017	7	7278717	1138	0	1218
United States	Arizona	AZ	2017-02-19	2017-02-25	7	2017	8	7278717	1125	0	1215
United States	Arizona	AZ	2017-02-26	2017-03-04	7	2017	9	7278717	1176	0	1206
United States	Arizona	AZ	2017-03-05	2017-03-11	7	2017	10	7278717	1169	0	1201
United States	Arizona	AZ	2017-03-12	2017-03-18	7	2017	11	7278717	1209	0	1209
United States	Arizona	AZ	2017-03-19	2017-03-25	7	2017	12	7278717	1189	0	1196
United States	Arizona	AZ	2017-03-26	2017-04-01	7	2017	13	7278717	1127	0	1194
United States	Arizona	AZ	2017-04-02	2017-04-08	7	2017	14	7278717	1171	0	1192
United States	Arizona	AZ	2017-04-09	2017-04-15	7	2017	15	7278717	1141	0	1190
United States	Arizona	AZ	2017-04-16	2017-04-22	7	2017	16	7278717	1124	0	1185
United States	Arizona	AZ	2017-04-23	2017-04-29	7	2017	17	7278717	1182	0	1179
United States	Arizona	AZ	2017-04-30	2017-05-06	7	2017	18	7278717	1169	0	1168
United States	Arizona	AZ	2017-05-07	2017-05-13	7	2017	19	7278717	1120	0	1147
United States	Arizona	AZ	2017-05-14	2017-05-20	7	2017	20	7278717	1078	0	1134
United States	Arizona	AZ	2017-05-21	2017-05-27	7	2017	21	7278717	1065	0	1128
United States	Arizona	AZ	2017-05-28	2017-06-03	7	2017	22	7278717	1146	0	1123
United States	Arizona	AZ	2017-06-04	2017-06-10	7	2017	23	7278717	1139	0	1119
United States	Arizona	AZ	2017-06-11	2017-06-17	7	2017	24	7278717	1082	0	1113
United States	Arizona	AZ	2017-06-18	2017-06-24	7	2017	25	7278717	1102	0	1110
United States	Arizona	AZ	2017-06-25	2017-07-01	7	2017	26	7278717	1109	0	1093
United States	Arizona	AZ	2017-07-02	2017-07-08	7	2017	27	7278717	1142	0	1072
United States	Arizona	AZ	2017-07-09	2017-07-15	7	2017	28	7278717	1071	0	1068
United States	Arizona	AZ	2017-07-16	2017-07-22	7	2017	29	7278717	1075	0	1061
United States	Arizona	AZ	2017-07-23	2017-07-29	7	2017	30	7278717	1002	0	1066
United States	Arizona	AZ	2017-07-30	2017-08-05	7	2017	31	7278717	1048	0	1075
United States	Arizona	AZ	2017-08-06	2017-08-12	7	2017	32	7278717	1064	0	1074
United States	Arizona	AZ	2017-08-13	2017-08-19	7	2017	33	7278717	975	0	1071
United States	Arizona	AZ	2017-08-20	2017-08-26	7	2017	34	7278717	1002	0	1075
United States	Arizona	AZ	2017-08-27	2017-09-02	7	2017	35	7278717	1054	0	1082
United States	Arizona	AZ	2017-09-03	2017-09-09	7	2017	36	7278717	1072	0	1093
United States	Arizona	AZ	2017-09-10	2017-09-16	7	2017	37	7278717	1062	0	1070
United States	Arizona	AZ	2017-09-17	2017-09-23	7	2017	38	7278717	1036	0	1082
United States	Arizona	AZ	2017-09-24	2017-09-30	7	2017	39	7278717	1007	0	1094
United States	Arizona	AZ	2017-10-01	2017-10-07	7	2017	40	7278717	1056	0	1098
United States	Arizona	AZ	2017-10-08	2017-10-14	7	2017	41	7278717	1065	0	1096
United States	Arizona	AZ	2017-10-15	2017-10-21	7	2017	42	7278717	1056	0	1099
United States	Arizona	AZ	2017-10-22	2017-10-28	7	2017	43	7278717	1032	0	1098
United States	Arizona	AZ	2017-10-29	2017-11-04	7	2017	44	7278717	1085	0	1126
United States	Arizona	AZ	2017-11-05	2017-11-11	7	2017	45	7278717	1034	0	1149
United States	Arizona	AZ	2017-11-12	2017-11-18	7	2017	46	7278717	1145	0	1183
United States	Arizona	AZ	2017-11-19	2017-11-25	7	2017	47	7278717	1112	0	1228
United States	Arizona	AZ	2017-11-26	2017-12-02	7	2017	48	7278717	1133	0	1239
United States	Arizona	AZ	2017-12-03	2017-12-09	7	2017	49	7278717	1092	0	1236
United States	Arizona	AZ	2017-12-10	2017-12-16	7	2017	50	7278717	1155	0	1253
United States	Arizona	AZ	2017-12-17	2017-12-23	7	2017	51	7278717	1336	0	1261
United States	Arizona	AZ	2017-12-24	2017-12-30	7	2017	52	7278717	1429	0	1263
United States	Arizona	AZ	2017-12-31	2018-01-06	7	2018	1	7278717	1532	0	1293
United States	Arizona	AZ	2018-01-07	2018-01-13	7	2018	2	7278717	1514	0	1116
United States	Arizona	AZ	2018-01-14	2018-01-20	7	2018	3	7278717	1379	0	1147
United States	Arizona	AZ	2018-01-21	2018-01-27	7	2018	4	7278717	1363	0	1171
United States	Arizona	AZ	2018-01-28	2018-02-03	7	2018	5	7278717	1375	0	1178
United States	Arizona	AZ	2018-02-04	2018-02-10	7	2018	6	7278717	1309	0	1176
United States	Arizona	AZ	2018-02-11	2018-02-17	7	2018	7	7278717	1228	0	1170
United States	Arizona	AZ	2018-02-18	2018-02-24	7	2018	8	7278717	1172	0	1156
United States	Arizona	AZ	2018-02-25	2018-03-03	7	2018	9	7278717	1272	0	1143
United States	Arizona	AZ	2018-03-04	2018-03-10	7	2018	10	7278717	1282	0	1134
United States	Arizona	AZ	2018-03-11	2018-03-17	7	2018	11	7278717	1196	0	1122
United States	Arizona	AZ	2018-03-18	2018-03-24	7	2018	12	7278717	1232	0	1295
United States	Arizona	AZ	2018-03-25	2018-03-31	7	2018	13	7278717	1195	0	1265
United States	Arizona	AZ	2018-04-01	2018-04-07	7	2018	14	7278717	1247	0	1267
United States	Arizona	AZ	2018-04-08	2018-04-14	7	2018	15	7278717	1179	0	1254
United States	Arizona	AZ	2018-04-15	2018-04-21	7	2018	16	7278717	1161	0	1230
United States	Arizona	AZ	2018-04-22	2018-04-28	7	2018	17	7278717	1145	0	1217
United States	Arizona	AZ	2018-04-29	2018-05-05	7	2018	18	7278717	1157	0	1212
United States	Arizona	AZ	2018-05-06	2018-05-12	7	2018	19	7278717	1141	0	1197
United States	Arizona	AZ	2018-05-13	2018-05-19	7	2018	20	7278717	1030	0	1181
United States	Arizona	AZ	2018-05-20	2018-05-26	7	2018	21	7278717	1063	0	1177
United States	Arizona	AZ	2018-05-27	2018-06-02	7	2018	22	7278717	1033	0	1168
United States	Arizona	AZ	2018-06-03	2018-06-09	7	2018	23	7278717	1086	0	1160
United States	Arizona	AZ	2018-06-10	2018-06-16	7	2018	24	7278717	1154	0	1167
United States	Arizona	AZ	2018-06-17	2018-06-23	7	2018	25	7278717	1065	0	1158
United States	Arizona	AZ	2018-06-24	2018-06-30	7	2018	26	7278717	1105	0	1139
United States	Arizona	AZ	2018-07-01	2018-07-07	7	2018	27	7278717	1079	0	1127
United States	Arizona	AZ	2018-07-08	2018-07-14	7	2018	28	7278717	1042	0	1122
United States	Arizona	AZ	2018-07-15	2018-07-21	7	2018	29	7278717	1121	0	1116
United States	Arizona	AZ	2018-07-22	2018-07-28	7	2018	30	7278717	1090	0	1110
United States	Arizona	AZ	2018-07-29	2018-08-04	7	2018	31	7278717	1097	0	1104
United States	Arizona	AZ	2018-08-05	2018-08-11	7	2018	32	7278717	1042	0	1107
United States	Arizona	AZ	2018-08-12	2018-08-18	7	2018	33	7278717	1015	0	1101
United States	Arizona	AZ	2018-08-19	2018-08-25	7	2018	34	7278717	1082	0	1101
United States	Arizona	AZ	2018-08-26	2018-09-01	7	2018	35	7278717	1070	0	1086
United States	Arizona	AZ	2018-09-02	2018-09-08	7	2018	36	7278717	1046	0	1089
United States	Arizona	AZ	2018-09-09	2018-09-15	7	2018	37	7278717	1070	0	1084
United States	Arizona	AZ	2018-09-16	2018-09-22	7	2018	38	7278717	1065	0	1084
United States	Arizona	AZ	2018-09-23	2018-09-29	7	2018	39	7278717	1073	0	1095
United States	Arizona	AZ	2018-09-30	2018-10-06	7	2018	40	7278717	997	0	1104
United States	Arizona	AZ	2018-10-07	2018-10-13	7	2018	41	7278717	1027	0	1096
United States	Arizona	AZ	2018-10-14	2018-10-20	7	2018	42	7278717	1098	0	1093
United States	Arizona	AZ	2018-10-21	2018-10-27	7	2018	43	7278717	1088	0	1107
United States	Arizona	AZ	2018-10-28	2018-11-03	7	2018	44	7278717	1027	0	1108
United States	Arizona	AZ	2018-11-04	2018-11-10	7	2018	45	7278717	1102	0	1120
United States	Arizona	AZ	2018-11-11	2018-11-17	7	2018	46	7278717	1098	0	1142
United States	Arizona	AZ	2018-11-18	2018-11-24	7	2018	47	7278717	1119	0	1157
United States	Arizona	AZ	2018-11-25	2018-12-01	7	2018	48	7278717	1156	0	1166
United States	Arizona	AZ	2018-12-02	2018-12-08	7	2018	49	7278717	1188	0	1172
United States	Arizona	AZ	2018-12-09	2018-12-15	7	2018	50	7278717	1152	0	1170
United States	Arizona	AZ	2018-12-16	2018-12-22	7	2018	51	7278717	1274	0	1173
United States	Arizona	AZ	2018-12-23	2018-12-29	7	2018	52	7278717	1185	0	1192
United States	Arizona	AZ	2018-12-30	2019-01-05	7	2019	1	7278717	1351	0	1204
United States	Arizona	AZ	2019-01-06	2019-01-12	7	2019	2	7278717	1350	0	1228
United States	Arizona	AZ	2019-01-13	2019-01-19	7	2019	3	7278717	1270	0	1260
United States	Arizona	AZ	2019-01-20	2019-01-26	7	2019	4	7278717	1253	0	1269
United States	Arizona	AZ	2019-01-27	2019-02-02	7	2019	5	7278717	1217	0	1270
United States	Arizona	AZ	2019-02-03	2019-02-09	7	2019	6	7278717	1204	0	1276
United States	Arizona	AZ	2019-02-10	2019-02-16	7	2019	7	7278717	1188	0	1285
United States	Arizona	AZ	2019-02-17	2019-02-23	7	2019	8	7278717	1313	0	1283
United States	Arizona	AZ	2019-02-24	2019-03-02	7	2019	9	7278717	1250	0	1273
United States	Arizona	AZ	2019-03-03	2019-03-09	7	2019	10	7278717	1252	0	1269
United States	Arizona	AZ	2019-03-10	2019-03-16	7	2019	11	7278717	1279	0	1266
United States	Arizona	AZ	2019-03-17	2019-03-23	7	2019	12	7278717	1192	0	1253
United States	Arizona	AZ	2019-03-24	2019-03-30	7	2019	13	7278717	1240	0	1221
United States	Arizona	AZ	2019-03-31	2019-04-06	7	2019	14	7278717	1254	0	1210
United States	Arizona	AZ	2019-04-07	2019-04-13	7	2019	15	7278717	1325	0	1195
United States	Arizona	AZ	2019-04-14	2019-04-20	7	2019	16	7278717	1167	0	1189
United States	Arizona	AZ	2019-04-21	2019-04-27	7	2019	17	7278717	1176	0	1178
United States	Arizona	AZ	2019-04-28	2019-05-04	7	2019	18	7278717	1160	0	1162
United States	Arizona	AZ	2019-05-05	2019-05-11	7	2019	19	7278717	1191	0	1142
United States	Arizona	AZ	2019-05-12	2019-05-18	7	2019	20	7278717	1139	0	1134
United States	Arizona	AZ	2019-05-19	2019-05-25	7	2019	21	7278717	1122	0	1142
United States	Arizona	AZ	2019-05-26	2019-06-01	7	2019	22	7278717	1168	0	1140
United States	Arizona	AZ	2019-06-02	2019-06-08	7	2019	23	7278717	1074	0	1133
United States	Arizona	AZ	2019-06-09	2019-06-15	7	2019	24	7278717	1149	0	1137
United States	Arizona	AZ	2019-06-16	2019-06-22	7	2019	25	7278717	1060	0	1134
United States	Arizona	AZ	2019-06-23	2019-06-29	7	2019	26	7278717	1122	0	1125
United States	Arizona	AZ	2019-06-30	2019-07-06	7	2019	27	7278717	1120	0	1124
United States	Arizona	AZ	2019-07-07	2019-07-13	7	2019	28	7278717	1165	0	1109
United States	Arizona	AZ	2019-07-14	2019-07-20	7	2019	29	7278717	1144	0	1092
United States	Arizona	AZ	2019-07-21	2019-07-27	7	2019	30	7278717	1068	0	1078
United States	Arizona	AZ	2019-07-28	2019-08-03	7	2019	31	7278717	1085	0	1077
United States	Arizona	AZ	2019-08-04	2019-08-10	7	2019	32	7278717	1085	0	1081
United States	Arizona	AZ	2019-08-11	2019-08-17	7	2019	33	7278717	1071	0	1077
United States	Arizona	AZ	2019-08-18	2019-08-24	7	2019	34	7278717	1063	0	1063
United States	Arizona	AZ	2019-08-25	2019-08-31	7	2019	35	7278717	1151	0	1055
United States	Arizona	AZ	2019-09-01	2019-09-07	7	2019	36	7278717	1176	0	1064
United States	Arizona	AZ	2019-09-08	2019-09-14	7	2019	37	7278717	1038	0	1073
United States	Arizona	AZ	2019-09-15	2019-09-21	7	2019	38	7278717	1079	0	1086
United States	Arizona	AZ	2019-09-22	2019-09-28	7	2019	39	7278717	1159	0	1080
United States	Arizona	AZ	2019-09-29	2019-10-05	7	2019	40	7278717	1102	0	1100
United States	Arizona	AZ	2019-10-06	2019-10-12	7	2019	41	7278717	1117	0	1116
United States	Arizona	AZ	2019-10-13	2019-10-19	7	2019	42	7278717	1139	0	1136
United States	Arizona	AZ	2019-10-20	2019-10-26	7	2019	43	7278717	1013	0	1141
United States	Arizona	AZ	2019-10-27	2019-11-02	7	2019	44	7278717	1121	0	1145
United States	Arizona	AZ	2019-11-03	2019-11-09	7	2019	45	7278717	1254	0	1151
United States	Arizona	AZ	2019-11-10	2019-11-16	7	2019	46	7278717	1197	0	1186
United States	Arizona	AZ	2019-11-17	2019-11-23	7	2019	47	7278717	1220	0	1197
United States	Arizona	AZ	2019-11-24	2019-11-30	7	2019	48	7278717	1119	0	1217
United States	Arizona	AZ	2019-12-01	2019-12-07	7	2019	49	7278717	1222	0	1224
United States	Arizona	AZ	2019-12-08	2019-12-14	7	2019	50	7278717	1193	0	1232
United States	Arizona	AZ	2019-12-15	2019-12-21	7	2019	51	7278717	1165	0	1243
United States	Arizona	AZ	2019-12-22	2019-12-28	7	2019	52	7278717	1219	0	1295
United States	Arizona	AZ	2019-12-29	2020-01-04	7	2020	1	7278717	1301	0	1325
United States	Arizona	AZ	2020-01-05	2020-01-11	7	2020	2	7278717	1391	0	1350
United States	Arizona	AZ	2020-01-12	2020-01-18	7	2020	3	7278717	1315	0	1353
United States	Arizona	AZ	2020-01-19	2020-01-25	7	2020	4	7278717	1275	0	1344
United States	Arizona	AZ	2020-01-26	2020-02-01	7	2020	5	7278717	1265	0	1337
United States	Arizona	AZ	2020-02-02	2020-02-08	7	2020	6	7278717	1264	0	1328
United States	Arizona	AZ	2020-02-09	2020-02-15	7	2020	7	7278717	1314	0	1314
United States	Arizona	AZ	2020-02-16	2020-02-22	7	2020	8	7278717	1342	0	1300
United States	Arizona	AZ	2020-02-23	2020-02-29	7	2020	9	7278717	1353	0	1308
United States	Arizona	AZ	2020-03-01	2020-03-07	7	2020	10	7278717	1380	0	1315
United States	Arizona	AZ	2020-03-08	2020-03-14	7	2020	11	7278717	1349	0	1330
United States	Arizona	AZ	2020-03-15	2020-03-21	7	2020	12	7278717	1290	1	1322
United States	Arizona	AZ	2020-03-22	2020-03-28	7	2020	13	7278717	1324	14	1305
United States	Arizona	AZ	2020-03-29	2020-04-04	7	2020	14	7278717	1357	37	1294
United States	Arizona	AZ	2020-04-05	2020-04-11	7	2020	15	7278717	1403	56	1285
United States	Arizona	AZ	2020-04-12	2020-04-18	7	2020	16	7278717	1316	68	1281
United States	Arizona	AZ	2020-04-19	2020-04-25	7	2020	17	7278717	1384	96	1259
United States	Arizona	AZ	2020-04-26	2020-05-02	7	2020	18	7278717	1404	74	1228
United States	Arizona	AZ	2020-05-03	2020-05-09	7	2020	19	7278717	1427	183	1221
United States	Arizona	AZ	2020-05-10	2020-05-16	7	2020	20	7278717	1306	147	1209
United States	Arizona	AZ	2020-05-17	2020-05-23	7	2020	21	7278717	1289	119	1198
United States	Arizona	AZ	2020-05-24	2020-05-30	7	2020	22	7278717	1310	101	1193
United States	Arizona	AZ	2020-05-31	2020-06-06	7	2020	23	7278717	1399	139	1182
United States	Arizona	AZ	2020-06-07	2020-06-13	7	2020	24	7278717	1463	148	1192
United States	Arizona	AZ	2020-06-14	2020-06-20	7	2020	25	7278717	1550	154	1203
United States	Arizona	AZ	2020-06-21	2020-06-27	7	2020	26	7278717	1617	242	1196
United States	Arizona	AZ	2020-06-28	2020-07-04	7	2020	27	7278717	1774	226	1178
United States	Arizona	AZ	2020-07-05	2020-07-11	7	2020	28	7278717	1954	346	1171
United States	Arizona	AZ	2020-07-12	2020-07-18	7	2020	29	7278717	1995	579	1164
United States	Arizona	AZ	2020-07-19	2020-07-25	7	2020	30	7278717	1863	556	1159
United States	Arizona	AZ	2020-07-26	2020-08-01	7	2020	31	7278717	1792	461	1150
United States	Arizona	AZ	2020-08-02	2020-08-08	7	2020	32	7278717	1586	390	1133
United States	Arizona	AZ	2020-08-09	2020-08-15	7	2020	33	7278717	1526	355	1118
United States	Arizona	AZ	2020-08-16	2020-08-22	7	2020	34	7278717	1505	264	1121
United States	Arizona	AZ	2020-08-23	2020-08-29	7	2020	35	7278717	1467	251	1119
United States	Arizona	AZ	2020-08-30	2020-09-05	7	2020	36	7278717	1296	200	1129
United States	Arizona	AZ	2020-09-06	2020-09-12	7	2020	37	7278717	1282	108	1135
United States	Arizona	AZ	2020-09-13	2020-09-19	7	2020	38	7278717	1259	152	1137
United States	Arizona	AZ	2020-09-20	2020-09-26	7	2020	39	7278717	1285	155	1133
United States	Arizona	AZ	2020-09-27	2020-10-03	7	2020	40	7278717	1202	83	1134
United States	Arizona	AZ	2020-10-04	2020-10-10	7	2020	41	7278717	1241	54	1137
United States	Arizona	AZ	2020-10-11	2020-10-17	7	2020	42	7278717	1236	65	1128
United States	Arizona	AZ	2020-10-18	2020-10-24	7	2020	43	7278717	1282	45	1140
United States	Arizona	AZ	2020-10-25	2020-10-31	7	2020	44	7278717	1312	109	1140
United States	Arizona	AZ	2020-11-01	2020-11-07	7	2020	45	7278717	1399	169	1153
United States	Arizona	AZ	2020-11-08	2020-11-14	7	2020	46	7278717	1252	152	1167
United States	Arizona	AZ	2020-11-15	2020-11-21	7	2020	47	7278717	1525	157	1197
United States	Arizona	AZ	2020-11-22	2020-11-28	7	2020	48	7278717	1531	168	1205
United States	Arizona	AZ	2020-11-29	2020-12-05	7	2020	49	7278717	1696	301	1225
United States	Arizona	AZ	2020-12-06	2020-12-12	7	2020	50	7278717	2004	397	1231
United States	Arizona	AZ	2020-12-13	2020-12-19	7	2020	51	7278717	2098	615	1272
United States	Arizona	AZ	2020-12-20	2020-12-26	7	2020	52	7278717	2205	34	1305
United States	Arizona	AZ	2020-12-27	2021-01-02	7	2020	53	7278717	2301	1090	1344
United States	Arizona	AZ	2021-01-03	2021-01-09	7	2021	1	7278717	2423	975	1358
United States	Arizona	AZ	2021-01-10	2021-01-16	7	2021	2	7278717	2465	1212	1369
United States	Arizona	AZ	2021-01-17	2021-01-23	7	2021	3	7278717	2404	922	1351
United States	Arizona	AZ	2021-01-24	2021-01-30	7	2021	4	7278717	2082	927	1328
United States	Arizona	AZ	2021-01-31	2021-02-06	7	2021	5	7278717	1994	910	1316
United States	Arizona	AZ	2021-02-07	2021-02-13	7	2021	6	7278717	1739	939	1285
United States	Arizona	AZ	2021-02-14	2021-02-20	7	2021	7	7278717	1552	533	1276
United States	Arizona	AZ	2021-02-21	2021-02-27	7	2021	8	7278717	1515	501	1286
United States	Arizona	AZ	2021-02-28	2021-03-06	7	2021	9	7278717	1494	289	1268
United States	Arizona	AZ	2021-03-07	2021-03-13	7	2021	10	7278717	1411	284	1259
United States	Arizona	AZ	2021-03-14	2021-03-20	7	2021	11	7278717	1397	139	1248
United States	Arizona	AZ	2021-03-21	2021-03-27	7	2021	12	7278717	1294	226	1264
United States	Arizona	AZ	2021-03-28	2021-04-03	7	2021	13	7278717	1353	87	1248
United States	Arizona	AZ	2021-04-04	2021-04-10	7	2021	14	7278717	1278	81	1234
United States	Arizona	AZ	2021-04-11	2021-04-17	7	2021	15	7278717	1326	65	1218
United States	Arizona	AZ	2021-04-18	2021-04-24	7	2021	16	7278717	1255	117	1192
United States	Arizona	AZ	2021-04-25	2021-05-01	7	2021	17	7278717	1284	70	1184
United States	Arizona	AZ	2021-05-02	2021-05-08	7	2021	18	7278717	1420	69	1168
United States	Arizona	AZ	2021-05-09	2021-05-15	7	2021	19	7278717	1324	59	1159
United States	Arizona	AZ	2021-05-16	2021-05-22	7	2021	20	7278717	1260	81	1151
United States	Arizona	AZ	2021-05-23	2021-05-29	7	2021	21	7278717	1255	81	1137
United States	Arizona	AZ	2021-05-30	2021-06-05	7	2021	22	7278717	1336	72	1135
United States	Arizona	AZ	2021-06-06	2021-06-12	7	2021	23	7278717	1305	40	1149
United States	Arizona	AZ	2021-06-13	2021-06-19	7	2021	24	7278717	1361	82	1147
United States	Arizona	AZ	2021-06-20	2021-06-26	7	2021	25	7278717	1388	81	1162
United States	Arizona	AZ	2021-06-27	2021-07-03	7	2021	26	7278717	1329	58	1160
United States	Arizona	AZ	2021-07-04	2021-07-10	7	2021	27	7278717	1305	48	1156
United States	Arizona	AZ	2021-07-11	2021-07-17	7	2021	28	7278717	1371	91	1155
United States	Arizona	AZ	2021-07-18	2021-07-24	7	2021	29	7278717	1264	44	1156
United States	Arizona	AZ	2021-07-25	2021-07-31	7	2021	30	7278717	1313	80	1137
United States	Arizona	AZ	2021-08-01	2021-08-07	7	2021	31	7278717	1503	118	1126
United States	Arizona	AZ	2021-08-08	2021-08-14	7	2021	32	7278717	1483	93	1133
United States	Arizona	AZ	2021-08-15	2021-08-21	7	2021	33	7278717	1519	29	1144
United States	Arkansas	AR	2017-01-08	2017-01-14	7	2017	2	3017825	658	0	674
United States	Arkansas	AR	2017-01-15	2017-01-21	7	2017	3	3017825	657	0	696
United States	Arkansas	AR	2017-01-22	2017-01-28	7	2017	4	3017825	579	0	679
United States	Arkansas	AR	2017-01-29	2017-02-04	7	2017	5	3017825	614	0	676
United States	Arkansas	AR	2017-02-05	2017-02-11	7	2017	6	3017825	626	0	681
United States	Arkansas	AR	2017-02-12	2017-02-18	7	2017	7	3017825	648	0	675
United States	Arkansas	AR	2017-02-19	2017-02-25	7	2017	8	3017825	657	0	670
United States	Arkansas	AR	2017-02-26	2017-03-04	7	2017	9	3017825	662	0	658
United States	Arkansas	AR	2017-03-05	2017-03-11	7	2017	10	3017825	635	0	638
United States	Arkansas	AR	2017-03-12	2017-03-18	7	2017	11	3017825	643	0	638
United States	Arkansas	AR	2017-03-19	2017-03-25	7	2017	12	3017825	636	0	623
United States	Arkansas	AR	2017-03-26	2017-04-01	7	2017	13	3017825	640	0	614
United States	Arkansas	AR	2017-04-02	2017-04-08	7	2017	14	3017825	609	0	616
United States	Arkansas	AR	2017-04-09	2017-04-15	7	2017	15	3017825	634	0	614
United States	Arkansas	AR	2017-04-16	2017-04-22	7	2017	16	3017825	604	0	620
United States	Arkansas	AR	2017-04-23	2017-04-29	7	2017	17	3017825	607	0	618
United States	Arkansas	AR	2017-04-30	2017-05-06	7	2017	18	3017825	590	0	622
United States	Arkansas	AR	2017-05-07	2017-05-13	7	2017	19	3017825	600	0	618
United States	Arkansas	AR	2017-05-14	2017-05-20	7	2017	20	3017825	608	0	608
United States	Arkansas	AR	2017-05-21	2017-05-27	7	2017	21	3017825	568	0	607
United States	Arkansas	AR	2017-05-28	2017-06-03	7	2017	22	3017825	569	0	607
United States	Arkansas	AR	2017-06-04	2017-06-10	7	2017	23	3017825	565	0	602
United States	Arkansas	AR	2017-06-11	2017-06-17	7	2017	24	3017825	601	0	601
United States	Arkansas	AR	2017-06-18	2017-06-24	7	2017	25	3017825	604	0	591
United States	Arkansas	AR	2017-06-25	2017-07-01	7	2017	26	3017825	582	0	588
United States	Arkansas	AR	2017-07-02	2017-07-08	7	2017	27	3017825	605	0	595
United States	Arkansas	AR	2017-07-09	2017-07-15	7	2017	28	3017825	583	0	604
United States	Arkansas	AR	2017-07-16	2017-07-22	7	2017	29	3017825	565	0	602
United States	Arkansas	AR	2017-07-23	2017-07-29	7	2017	30	3017825	582	0	610
United States	Arkansas	AR	2017-07-30	2017-08-05	7	2017	31	3017825	526	0	611
United States	Arkansas	AR	2017-08-06	2017-08-12	7	2017	32	3017825	589	0	601
United States	Arkansas	AR	2017-08-13	2017-08-19	7	2017	33	3017825	571	0	610
United States	Arkansas	AR	2017-08-20	2017-08-26	7	2017	34	3017825	559	0	596
United States	Arkansas	AR	2017-08-27	2017-09-02	7	2017	35	3017825	550	0	579
United States	Arkansas	AR	2017-09-03	2017-09-09	7	2017	36	3017825	583	0	579
United States	Arkansas	AR	2017-09-10	2017-09-16	7	2017	37	3017825	611	0	581
United States	Arkansas	AR	2017-09-17	2017-09-23	7	2017	38	3017825	577	0	587
United States	Arkansas	AR	2017-09-24	2017-09-30	7	2017	39	3017825	614	0	590
United States	Arkansas	AR	2017-10-01	2017-10-07	7	2017	40	3017825	563	0	584
United States	Arkansas	AR	2017-10-08	2017-10-14	7	2017	41	3017825	536	0	596
United States	Arkansas	AR	2017-10-15	2017-10-21	7	2017	42	3017825	565	0	591
United States	Arkansas	AR	2017-10-22	2017-10-28	7	2017	43	3017825	609	0	593
United States	Arkansas	AR	2017-10-29	2017-11-04	7	2017	44	3017825	609	0	591
United States	Arkansas	AR	2017-11-05	2017-11-11	7	2017	45	3017825	589	0	600
United States	Arkansas	AR	2017-11-12	2017-11-18	7	2017	46	3017825	624	0	589
United States	Arkansas	AR	2017-11-19	2017-11-25	7	2017	47	3017825	606	0	598
United States	Arkansas	AR	2017-11-26	2017-12-02	7	2017	48	3017825	615	0	600
United States	Arkansas	AR	2017-12-03	2017-12-09	7	2017	49	3017825	700	0	608
United States	Arkansas	AR	2017-12-10	2017-12-16	7	2017	50	3017825	711	0	607
United States	Arkansas	AR	2017-12-17	2017-12-23	7	2017	51	3017825	696	0	622
United States	Arkansas	AR	2017-12-24	2017-12-30	7	2017	52	3017825	733	0	629
United States	Arkansas	AR	2017-12-31	2018-01-06	7	2018	1	3017825	734	0	639
United States	Arkansas	AR	2018-01-07	2018-01-13	7	2018	2	3017825	763	0	649
United States	Arkansas	AR	2018-01-14	2018-01-20	7	2018	3	3017825	761	0	662
United States	Arkansas	AR	2018-01-21	2018-01-27	7	2018	4	3017825	736	0	663
United States	Arkansas	AR	2018-01-28	2018-02-03	7	2018	5	3017825	667	0	667
United States	Arkansas	AR	2018-02-04	2018-02-10	7	2018	6	3017825	680	0	664
United States	Arkansas	AR	2018-02-11	2018-02-17	7	2018	7	3017825	674	0	664
United States	Arkansas	AR	2018-02-18	2018-02-24	7	2018	8	3017825	671	0	658
United States	Arkansas	AR	2018-02-25	2018-03-03	7	2018	9	3017825	611	0	651
United States	Arkansas	AR	2018-03-04	2018-03-10	7	2018	10	3017825	652	0	637
United States	Arkansas	AR	2018-03-11	2018-03-17	7	2018	11	3017825	583	0	634
United States	Arkansas	AR	2018-03-18	2018-03-24	7	2018	12	3017825	578	0	632
United States	Arkansas	AR	2018-03-25	2018-03-31	7	2018	13	3017825	592	0	629
United States	Arkansas	AR	2018-04-01	2018-04-07	7	2018	14	3017825	576	0	617
United States	Arkansas	AR	2018-04-08	2018-04-14	7	2018	15	3017825	619	0	619
United States	Arkansas	AR	2018-04-15	2018-04-21	7	2018	16	3017825	541	0	609
United States	Arkansas	AR	2018-04-22	2018-04-28	7	2018	17	3017825	580	0	600
United States	Arkansas	AR	2018-04-29	2018-05-05	7	2018	18	3017825	625	0	594
United States	Arkansas	AR	2018-05-06	2018-05-12	7	2018	19	3017825	627	0	590
United States	Arkansas	AR	2018-05-13	2018-05-19	7	2018	20	3017825	575	0	597
United States	Arkansas	AR	2018-05-20	2018-05-26	7	2018	21	3017825	582	0	598
United States	Arkansas	AR	2018-05-27	2018-06-02	7	2018	22	3017825	608	0	590
United States	Arkansas	AR	2018-06-03	2018-06-09	7	2018	23	3017825	573	0	581
United States	Arkansas	AR	2018-06-10	2018-06-16	7	2018	24	3017825	603	0	573
United States	Arkansas	AR	2018-06-17	2018-06-23	7	2018	25	3017825	547	0	576
United States	Arkansas	AR	2018-06-24	2018-06-30	7	2018	26	3017825	570	0	570
United States	Arkansas	AR	2018-07-01	2018-07-07	7	2018	27	3017825	568	0	568
United States	Arkansas	AR	2018-07-08	2018-07-14	7	2018	28	3017825	586	0	568
United States	Arkansas	AR	2018-07-15	2018-07-21	7	2018	29	3017825	595	0	568
United States	Arkansas	AR	2018-07-22	2018-07-28	7	2018	30	3017825	534	0	570
United States	Arkansas	AR	2018-07-29	2018-08-04	7	2018	31	3017825	548	0	572
United States	Arkansas	AR	2018-08-05	2018-08-11	7	2018	32	3017825	556	0	572
United States	Arkansas	AR	2018-08-12	2018-08-18	7	2018	33	3017825	561	0	566
United States	Arkansas	AR	2018-08-19	2018-08-25	7	2018	34	3017825	561	0	574
United States	Arkansas	AR	2018-08-26	2018-09-01	7	2018	35	3017825	568	0	579
United States	Arkansas	AR	2018-09-02	2018-09-08	7	2018	36	3017825	577	0	571
United States	Arkansas	AR	2018-09-09	2018-09-15	7	2018	37	3017825	597	0	572
United States	Arkansas	AR	2018-09-16	2018-09-22	7	2018	38	3017825	586	0	576
United States	Arkansas	AR	2018-09-23	2018-09-29	7	2018	39	3017825	554	0	574
United States	Arkansas	AR	2018-09-30	2018-10-06	7	2018	40	3017825	559	0	576
United States	Arkansas	AR	2018-10-07	2018-10-13	7	2018	41	3017825	565	0	581
United States	Arkansas	AR	2018-10-14	2018-10-20	7	2018	42	3017825	577	0	589
United States	Arkansas	AR	2018-10-21	2018-10-27	7	2018	43	3017825	654	0	587
United States	Arkansas	AR	2018-10-28	2018-11-03	7	2018	44	3017825	615	0	597
United States	Arkansas	AR	2018-11-04	2018-11-10	7	2018	45	3017825	583	0	613
United States	Arkansas	AR	2018-11-11	2018-11-17	7	2018	46	3017825	639	0	615
United States	Arkansas	AR	2018-11-18	2018-11-24	7	2018	47	3017825	632	0	614
United States	Arkansas	AR	2018-11-25	2018-12-01	7	2018	48	3017825	635	0	615
United States	Arkansas	AR	2018-12-02	2018-12-08	7	2018	49	3017825	602	0	629
United States	Arkansas	AR	2018-12-09	2018-12-15	7	2018	50	3017825	661	0	637
United States	Arkansas	AR	2018-12-16	2018-12-22	7	2018	51	3017825	652	0	640
United States	Arkansas	AR	2018-12-23	2018-12-29	7	2018	52	3017825	668	0	648
United States	Arkansas	AR	2018-12-30	2019-01-05	7	2019	1	3017825	692	0	649
United States	Arkansas	AR	2019-01-06	2019-01-12	7	2019	2	3017825	601	0	648
United States	Arkansas	AR	2019-01-13	2019-01-19	7	2019	3	3017825	661	0	647
United States	Arkansas	AR	2019-01-20	2019-01-26	7	2019	4	3017825	650	0	656
United States	Arkansas	AR	2019-01-27	2019-02-02	7	2019	5	3017825	671	0	663
United States	Arkansas	AR	2019-02-03	2019-02-09	7	2019	6	3017825	665	0	657
United States	Arkansas	AR	2019-02-10	2019-02-16	7	2019	7	3017825	695	0	669
United States	Arkansas	AR	2019-02-17	2019-02-23	7	2019	8	3017825	723	0	671
United States	Arkansas	AR	2019-02-24	2019-03-02	7	2019	9	3017825	643	0	673
United States	Arkansas	AR	2019-03-03	2019-03-09	7	2019	10	3017825	686	0	671
United States	Arkansas	AR	2019-03-10	2019-03-16	7	2019	11	3017825	703	0	666
United States	Arkansas	AR	2019-03-17	2019-03-23	7	2019	12	3017825	671	0	667
United States	Arkansas	AR	2019-03-24	2019-03-30	7	2019	13	3017825	660	0	666
United States	Arkansas	AR	2019-03-31	2019-04-06	7	2019	14	3017825	645	0	658
United States	Arkansas	AR	2019-04-07	2019-04-13	7	2019	15	3017825	645	0	651
United States	Arkansas	AR	2019-04-14	2019-04-20	7	2019	16	3017825	616	0	633
United States	Arkansas	AR	2019-04-21	2019-04-27	7	2019	17	3017825	586	0	632
United States	Arkansas	AR	2019-04-28	2019-05-04	7	2019	18	3017825	588	0	626
United States	Arkansas	AR	2019-05-05	2019-05-11	7	2019	19	3017825	567	0	622
United States	Arkansas	AR	2019-05-12	2019-05-18	7	2019	20	3017825	607	0	619
United States	Arkansas	AR	2019-05-19	2019-05-25	7	2019	21	3017825	630	0	622
United States	Arkansas	AR	2019-05-26	2019-06-01	7	2019	22	3017825	565	0	621
United States	Arkansas	AR	2019-06-02	2019-06-08	7	2019	23	3017825	573	0	616
United States	Arkansas	AR	2019-06-09	2019-06-15	7	2019	24	3017825	635	0	625
United States	Arkansas	AR	2019-06-16	2019-06-22	7	2019	25	3017825	554	0	626
United States	Arkansas	AR	2019-06-23	2019-06-29	7	2019	26	3017825	564	0	618
United States	Arkansas	AR	2019-06-30	2019-07-06	7	2019	27	3017825	582	0	617
United States	Arkansas	AR	2019-07-07	2019-07-13	7	2019	28	3017825	580	0	621
United States	Arkansas	AR	2019-07-14	2019-07-20	7	2019	29	3017825	580	0	611
United States	Arkansas	AR	2019-07-21	2019-07-27	7	2019	30	3017825	539	0	608
United States	Arkansas	AR	2019-07-28	2019-08-03	7	2019	31	3017825	557	0	602
United States	Arkansas	AR	2019-08-04	2019-08-10	7	2019	32	3017825	592	0	601
United States	Arkansas	AR	2019-08-11	2019-08-17	7	2019	33	3017825	574	0	596
United States	Arkansas	AR	2019-08-18	2019-08-24	7	2019	34	3017825	587	0	616
United States	Arkansas	AR	2019-08-25	2019-08-31	7	2019	35	3017825	557	0	625
United States	Arkansas	AR	2019-09-01	2019-09-07	7	2019	36	3017825	528	0	629
United States	Arkansas	AR	2019-09-08	2019-09-14	7	2019	37	3017825	638	0	630
United States	Arkansas	AR	2019-09-15	2019-09-21	7	2019	38	3017825	601	0	641
United States	Arkansas	AR	2019-09-22	2019-09-28	7	2019	39	3017825	598	0	632
United States	Arkansas	AR	2019-09-29	2019-10-05	7	2019	40	3017825	564	0	631
United States	Arkansas	AR	2019-10-06	2019-10-12	7	2019	41	3017825	590	0	654
United States	Arkansas	AR	2019-10-13	2019-10-19	7	2019	42	3017825	610	0	666
United States	Arkansas	AR	2019-10-20	2019-10-26	7	2019	43	3017825	618	0	674
United States	Arkansas	AR	2019-10-27	2019-11-02	7	2019	44	3017825	595	0	690
United States	Arkansas	AR	2019-11-03	2019-11-09	7	2019	45	3017825	632	0	704
United States	Arkansas	AR	2019-11-10	2019-11-16	7	2019	46	3017825	671	0	701
United States	Arkansas	AR	2019-11-17	2019-11-23	7	2019	47	3017825	643	0	716
United States	Arkansas	AR	2019-11-24	2019-11-30	7	2019	48	3017825	664	0	726
United States	Arkansas	AR	2019-12-01	2019-12-07	7	2019	49	3017825	617	0	729
United States	Arkansas	AR	2019-12-08	2019-12-14	7	2019	50	3017825	660	0	740
United States	Arkansas	AR	2019-12-15	2019-12-21	7	2019	51	3017825	613	0	745
United States	Arkansas	AR	2019-12-22	2019-12-28	7	2019	52	3017825	706	0	746
United States	Arkansas	AR	2019-12-29	2020-01-04	7	2020	1	3017825	672	0	741
United States	Arkansas	AR	2020-01-05	2020-01-11	7	2020	2	3017825	686	0	730
United States	Arkansas	AR	2020-01-12	2020-01-18	7	2020	3	3017825	658	0	705
United States	Arkansas	AR	2020-01-19	2020-01-25	7	2020	4	3017825	616	0	684
United States	Arkansas	AR	2020-01-26	2020-02-01	7	2020	5	3017825	681	0	681
United States	Arkansas	AR	2020-02-02	2020-02-08	7	2020	6	3017825	673	0	671
United States	Arkansas	AR	2020-02-09	2020-02-15	7	2020	7	3017825	688	0	679
United States	Arkansas	AR	2020-02-16	2020-02-22	7	2020	8	3017825	697	0	675
United States	Arkansas	AR	2020-02-23	2020-02-29	7	2020	9	3017825	656	0	662
United States	Arkansas	AR	2020-03-01	2020-03-07	7	2020	10	3017825	697	0	656
United States	Arkansas	AR	2020-03-08	2020-03-14	7	2020	11	3017825	628	0	647
United States	Arkansas	AR	2020-03-15	2020-03-21	7	2020	12	3017825	640	0	646
United States	Arkansas	AR	2020-03-22	2020-03-28	7	2020	13	3017825	641	5	638
United States	Arkansas	AR	2020-03-29	2020-04-04	7	2020	14	3017825	606	8	630
United States	Arkansas	AR	2020-04-05	2020-04-11	7	2020	15	3017825	636	12	626
United States	Arkansas	AR	2020-04-12	2020-04-18	7	2020	16	3017825	637	12	625
United States	Arkansas	AR	2020-04-19	2020-04-25	7	2020	17	3017825	615	10	620
United States	Arkansas	AR	2020-04-26	2020-05-02	7	2020	18	3017825	630	25	612
United States	Arkansas	AR	2020-05-03	2020-05-09	7	2020	19	3017825	661	16	608
United States	Arkansas	AR	2020-05-10	2020-05-16	7	2020	20	3017825	583	10	608
United States	Arkansas	AR	2020-05-17	2020-05-23	7	2020	21	3017825	642	17	603
United States	Arkansas	AR	2020-05-24	2020-05-30	7	2020	22	3017825	610	18	604
United States	Arkansas	AR	2020-05-31	2020-06-06	7	2020	23	3017825	649	20	598
United States	Arkansas	AR	2020-06-07	2020-06-13	7	2020	24	3017825	652	24	587
United States	Arkansas	AR	2020-06-14	2020-06-20	7	2020	25	3017825	708	47	586
United States	Arkansas	AR	2020-06-21	2020-06-27	7	2020	26	3017825	663	35	592
United States	Arkansas	AR	2020-06-28	2020-07-04	7	2020	27	3017825	687	27	596
United States	Arkansas	AR	2020-07-05	2020-07-11	7	2020	28	3017825	661	33	598
United States	Arkansas	AR	2020-07-12	2020-07-18	7	2020	29	3017825	695	38	585
United States	Arkansas	AR	2020-07-19	2020-07-25	7	2020	30	3017825	714	42	582
United States	Arkansas	AR	2020-07-26	2020-08-01	7	2020	31	3017825	750	59	580
United States	Arkansas	AR	2020-08-02	2020-08-08	7	2020	32	3017825	736	77	575
United States	Arkansas	AR	2020-08-09	2020-08-15	7	2020	33	3017825	766	65	576
United States	Arkansas	AR	2020-08-16	2020-08-22	7	2020	34	3017825	750	74	569
United States	Arkansas	AR	2020-08-23	2020-08-29	7	2020	35	3017825	739	98	578
United States	Arkansas	AR	2020-08-30	2020-09-05	7	2020	36	3017825	713	110	581
United States	Arkansas	AR	2020-09-06	2020-09-12	7	2020	37	3017825	722	71	585
United States	Arkansas	AR	2020-09-13	2020-09-19	7	2020	38	3017825	736	228	586
United States	Arkansas	AR	2020-09-20	2020-09-26	7	2020	39	3017825	746	104	580
United States	Arkansas	AR	2020-09-27	2020-10-03	7	2020	40	3017825	784	122	570
United States	Arkansas	AR	2020-10-04	2020-10-10	7	2020	41	3017825	785	145	558
United States	Arkansas	AR	2020-10-11	2020-10-17	7	2020	42	3017825	778	132	569
United States	Arkansas	AR	2020-10-18	2020-10-24	7	2020	43	3017825	794	113	583
United States	Arkansas	AR	2020-10-25	2020-10-31	7	2020	44	3017825	790	127	597
United States	Arkansas	AR	2020-11-01	2020-11-07	7	2020	45	3017825	845	142	615
United States	Arkansas	AR	2020-11-08	2020-11-14	7	2020	46	3017825	893	89	618
United States	Arkansas	AR	2020-11-15	2020-11-21	7	2020	47	3017825	876	174	621
United States	Arkansas	AR	2020-11-22	2020-11-28	7	2020	48	3017825	833	107	639
United States	Arkansas	AR	2020-11-29	2020-12-05	7	2020	49	3017825	944	184	656
United States	Arkansas	AR	2020-12-06	2020-12-12	7	2020	50	3017825	912	290	667
United States	Arkansas	AR	2020-12-13	2020-12-19	7	2020	51	3017825	936	281	688
United States	Arkansas	AR	2020-12-20	2020-12-26	7	2020	52	3017825	922	250	701
United States	Arkansas	AR	2020-12-27	2021-01-02	7	2020	53	3017825	968	288	705
United States	Arkansas	AR	2021-01-03	2021-01-09	7	2021	1	3017825	962	281	704
United States	Arkansas	AR	2021-01-10	2021-01-16	7	2021	2	3017825	962	283	700
United States	Arkansas	AR	2021-01-17	2021-01-23	7	2021	3	3017825	983	270	674
United States	Arkansas	AR	2021-01-24	2021-01-30	7	2021	4	3017825	873	275	675
United States	Arkansas	AR	2021-01-31	2021-02-06	7	2021	5	3017825	863	223	679
United States	Arkansas	AR	2021-02-07	2021-02-13	7	2021	6	3017825	802	191	672
United States	Arkansas	AR	2021-02-14	2021-02-20	7	2021	7	3017825	773	96	663
United States	Arkansas	AR	2021-02-21	2021-02-27	7	2021	8	3017825	788	72	664
United States	Arkansas	AR	2021-02-28	2021-03-06	7	2021	9	3017825	742	19	652
United States	Arkansas	AR	2021-03-07	2021-03-13	7	2021	10	3017825	718	87	638
United States	Arkansas	AR	2021-03-14	2021-03-20	7	2021	11	3017825	649	67	632
United States	Arkansas	AR	2021-03-21	2021-03-27	7	2021	12	3017825	705	49	625
United States	Arkansas	AR	2021-03-28	2021-04-03	7	2021	13	3017825	604	-1	613
United States	Arkansas	AR	2021-04-04	2021-04-10	7	2021	14	3017825	694	20	602
United States	Arkansas	AR	2021-04-11	2021-04-17	7	2021	15	3017825	612	32	596
United States	Arkansas	AR	2021-04-18	2021-04-24	7	2021	16	3017825	663	24	593
United States	Arkansas	AR	2021-04-25	2021-05-01	7	2021	17	3017825	652	24	594
United States	Arkansas	AR	2021-05-02	2021-05-08	7	2021	18	3017825	699	19	590
United States	Arkansas	AR	2021-05-09	2021-05-15	7	2021	19	3017825	693	33	592
United States	Arkansas	AR	2021-05-16	2021-05-22	7	2021	20	3017825	681	23	589
United States	Arkansas	AR	2021-05-23	2021-05-29	7	2021	21	3017825	653	14	594
United States	Arkansas	AR	2021-05-30	2021-06-05	7	2021	22	3017825	674	16	589
United States	Arkansas	AR	2021-06-06	2021-06-12	7	2021	23	3017825	662	14	583
United States	Arkansas	AR	2021-06-13	2021-06-19	7	2021	24	3017825	693	14	581
United States	Arkansas	AR	2021-06-20	2021-06-26	7	2021	25	3017825	658	19	581
United States	Arkansas	AR	2021-06-27	2021-07-03	7	2021	26	3017825	686	20	579
United States	Arkansas	AR	2021-07-04	2021-07-10	7	2021	27	3017825	688	35	579
United States	Arkansas	AR	2021-07-11	2021-07-17	7	2021	28	3017825	722	33	579
United States	Arkansas	AR	2021-07-18	2021-07-24	7	2021	29	3017825	725	60	575
United States	Arkansas	AR	2021-07-25	2021-07-31	7	2021	30	3017825	837	82	578
United States	Arkansas	AR	2021-08-01	2021-08-07	7	2021	31	3017825	902	146	577
United States	Arkansas	AR	2021-08-08	2021-08-14	7	2021	32	3017825	895	163	577
United States	Arkansas	AR	2021-08-15	2021-08-21	7	2021	33	3017825	802	66	574
United States	California	CA	2017-01-08	2017-01-14	7	2017	2	39512223	6267	0	5657
United States	California	CA	2017-01-15	2017-01-21	7	2017	3	39512223	5978	0	5734
United States	California	CA	2017-01-22	2017-01-28	7	2017	4	39512223	5747	0	5746
United States	California	CA	2017-01-29	2017-02-04	7	2017	5	39512223	5970	0	5693
United States	California	CA	2017-02-05	2017-02-11	7	2017	6	39512223	5710	0	5695
United States	California	CA	2017-02-12	2017-02-18	7	2017	7	39512223	5621	0	5641
United States	California	CA	2017-02-19	2017-02-25	7	2017	8	39512223	5347	0	5608
United States	California	CA	2017-02-26	2017-03-04	7	2017	9	39512223	5539	0	5521
United States	California	CA	2017-03-05	2017-03-11	7	2017	10	39512223	5432	0	5428
United States	California	CA	2017-03-12	2017-03-18	7	2017	11	39512223	5386	0	5413
United States	California	CA	2017-03-19	2017-03-25	7	2017	12	39512223	5156	0	5343
United States	California	CA	2017-03-26	2017-04-01	7	2017	13	39512223	5166	0	5319
United States	California	CA	2017-04-02	2017-04-08	7	2017	14	39512223	5194	0	5261
United States	California	CA	2017-04-09	2017-04-15	7	2017	15	39512223	5121	0	5250
United States	California	CA	2017-04-16	2017-04-22	7	2017	16	39512223	5072	0	5284
United States	California	CA	2017-04-23	2017-04-29	7	2017	17	39512223	5269	0	5243
United States	California	CA	2017-04-30	2017-05-06	7	2017	18	39512223	5226	0	5189
United States	California	CA	2017-05-07	2017-05-13	7	2017	19	39512223	4892	0	5147
United States	California	CA	2017-05-14	2017-05-20	7	2017	20	39512223	5059	0	5097
United States	California	CA	2017-05-21	2017-05-27	7	2017	21	39512223	4846	0	5128
United States	California	CA	2017-05-28	2017-06-03	7	2017	22	39512223	4890	0	5114
United States	California	CA	2017-06-04	2017-06-10	7	2017	23	39512223	4849	0	5085
United States	California	CA	2017-06-11	2017-06-17	7	2017	24	39512223	4913	0	5044
United States	California	CA	2017-06-18	2017-06-24	7	2017	25	39512223	5147	0	5024
United States	California	CA	2017-06-25	2017-07-01	7	2017	26	39512223	4849	0	5026
United States	California	CA	2017-07-02	2017-07-08	7	2017	27	39512223	4913	0	4985
United States	California	CA	2017-07-09	2017-07-15	7	2017	28	39512223	4746	0	4982
United States	California	CA	2017-07-16	2017-07-22	7	2017	29	39512223	4781	0	4949
United States	California	CA	2017-07-23	2017-07-29	7	2017	30	39512223	4636	0	4943
United States	California	CA	2017-07-30	2017-08-05	7	2017	31	39512223	4828	0	4993
United States	California	CA	2017-08-06	2017-08-12	7	2017	32	39512223	4683	0	4977
United States	California	CA	2017-08-13	2017-08-19	7	2017	33	39512223	4611	0	4991
United States	California	CA	2017-08-20	2017-08-26	7	2017	34	39512223	4512	0	5019
United States	California	CA	2017-08-27	2017-09-02	7	2017	35	39512223	5017	0	5041
United States	California	CA	2017-09-03	2017-09-09	7	2017	36	39512223	4998	0	5063
United States	California	CA	2017-09-10	2017-09-16	7	2017	37	39512223	4707	0	5042
United States	California	CA	2017-09-17	2017-09-23	7	2017	38	39512223	4763	0	5100
United States	California	CA	2017-09-24	2017-09-30	7	2017	39	39512223	5002	0	5111
United States	California	CA	2017-10-01	2017-10-07	7	2017	40	39512223	4814	0	5108
United States	California	CA	2017-10-08	2017-10-14	7	2017	41	39512223	4936	0	5082
United States	California	CA	2017-10-15	2017-10-21	7	2017	42	39512223	4992	0	5127
United States	California	CA	2017-10-22	2017-10-28	7	2017	43	39512223	4963	0	5172
United States	California	CA	2017-10-29	2017-11-04	7	2017	44	39512223	4926	0	5230
United States	California	CA	2017-11-05	2017-11-11	7	2017	45	39512223	4900	0	5300
United States	California	CA	2017-11-12	2017-11-18	7	2017	46	39512223	4840	0	5420
United States	California	CA	2017-11-19	2017-11-25	7	2017	47	39512223	5059	0	5499
United States	California	CA	2017-11-26	2017-12-02	7	2017	48	39512223	4957	0	5597
United States	California	CA	2017-12-03	2017-12-09	7	2017	49	39512223	5289	0	5629
United States	California	CA	2017-12-10	2017-12-16	7	2017	50	39512223	5469	0	5716
United States	California	CA	2017-12-17	2017-12-23	7	2017	51	39512223	5792	0	5155
United States	California	CA	2017-12-24	2017-12-30	7	2017	52	39512223	6555	0	5316
United States	California	CA	2017-12-31	2018-01-06	7	2018	1	39512223	7042	0	5404
United States	California	CA	2018-01-07	2018-01-13	7	2018	2	39512223	6862	0	5456
United States	California	CA	2018-01-14	2018-01-20	7	2018	3	39512223	6342	0	5494
United States	California	CA	2018-01-21	2018-01-27	7	2018	4	39512223	5845	0	5484
United States	California	CA	2018-01-28	2018-02-03	7	2018	5	39512223	5981	0	5448
United States	California	CA	2018-02-04	2018-02-10	7	2018	6	39512223	5567	0	5392
United States	California	CA	2018-02-11	2018-02-17	7	2018	7	39512223	5627	0	5349
United States	California	CA	2018-02-18	2018-02-24	7	2018	8	39512223	5692	0	5294
United States	California	CA	2018-02-25	2018-03-03	7	2018	9	39512223	5731	0	5828
United States	California	CA	2018-03-04	2018-03-10	7	2018	10	39512223	5923	0	5779
United States	California	CA	2018-03-11	2018-03-17	7	2018	11	39512223	5686	0	5676
United States	California	CA	2018-03-18	2018-03-24	7	2018	12	39512223	5486	0	5533
United States	California	CA	2018-03-25	2018-03-31	7	2018	13	39512223	5372	0	5480
United States	California	CA	2018-04-01	2018-04-07	7	2018	14	39512223	5279	0	5376
United States	California	CA	2018-04-08	2018-04-14	7	2018	15	39512223	5090	0	5333
United States	California	CA	2018-04-15	2018-04-21	7	2018	16	39512223	4996	0	5339
United States	California	CA	2018-04-22	2018-04-28	7	2018	17	39512223	5139	0	5246
United States	California	CA	2018-04-29	2018-05-05	7	2018	18	39512223	4968	0	5175
United States	California	CA	2018-05-06	2018-05-12	7	2018	19	39512223	4946	0	5114
United States	California	CA	2018-05-13	2018-05-19	7	2018	20	39512223	4696	0	5119
United States	California	CA	2018-05-20	2018-05-26	7	2018	21	39512223	4845	0	5069
United States	California	CA	2018-05-27	2018-06-02	7	2018	22	39512223	4935	0	5001
United States	California	CA	2018-06-03	2018-06-09	7	2018	23	39512223	5039	0	5016
United States	California	CA	2018-06-10	2018-06-16	7	2018	24	39512223	4804	0	5005
United States	California	CA	2018-06-17	2018-06-23	7	2018	25	39512223	4881	0	5005
United States	California	CA	2018-06-24	2018-06-30	7	2018	26	39512223	4757	0	4982
United States	California	CA	2018-07-01	2018-07-07	7	2018	27	39512223	4810	0	4933
United States	California	CA	2018-07-08	2018-07-14	7	2018	28	39512223	4991	0	4905
United States	California	CA	2018-07-15	2018-07-21	7	2018	29	39512223	4723	0	4890
United States	California	CA	2018-07-22	2018-07-28	7	2018	30	39512223	4783	0	4886
United States	California	CA	2018-07-29	2018-08-04	7	2018	31	39512223	4713	0	4891
United States	California	CA	2018-08-05	2018-08-11	7	2018	32	39512223	4803	0	4866
United States	California	CA	2018-08-12	2018-08-18	7	2018	33	39512223	4803	0	4863
United States	California	CA	2018-08-19	2018-08-25	7	2018	34	39512223	4761	0	4864
United States	California	CA	2018-08-26	2018-09-01	7	2018	35	39512223	4685	0	4907
United States	California	CA	2018-09-02	2018-09-08	7	2018	36	39512223	4635	0	4965
United States	California	CA	2018-09-09	2018-09-15	7	2018	37	39512223	4674	0	4963
United States	California	CA	2018-09-16	2018-09-22	7	2018	38	39512223	4848	0	4974
United States	California	CA	2018-09-23	2018-09-29	7	2018	39	39512223	4807	0	5036
United States	California	CA	2018-09-30	2018-10-06	7	2018	40	39512223	4771	0	5064
United States	California	CA	2018-10-07	2018-10-13	7	2018	41	39512223	4731	0	5005
United States	California	CA	2018-10-14	2018-10-20	7	2018	42	39512223	4846	0	5056
United States	California	CA	2018-10-21	2018-10-27	7	2018	43	39512223	4882	0	5082
United States	California	CA	2018-10-28	2018-11-03	7	2018	44	39512223	4923	0	5075
United States	California	CA	2018-11-04	2018-11-10	7	2018	45	39512223	5057	0	5069
United States	California	CA	2018-11-11	2018-11-17	7	2018	46	39512223	5049	0	5205
United States	California	CA	2018-11-18	2018-11-24	7	2018	47	39512223	5278	0	5323
United States	California	CA	2018-11-25	2018-12-01	7	2018	48	39512223	5083	0	5407
United States	California	CA	2018-12-02	2018-12-08	7	2018	49	39512223	5356	0	5475
United States	California	CA	2018-12-09	2018-12-15	7	2018	50	39512223	5278	0	5514
United States	California	CA	2018-12-16	2018-12-22	7	2018	51	39512223	5310	0	5591
United States	California	CA	2018-12-23	2018-12-29	7	2018	52	39512223	5398	0	5751
United States	California	CA	2018-12-30	2019-01-05	7	2019	1	39512223	5692	0	5877
United States	California	CA	2019-01-06	2019-01-12	7	2019	2	39512223	5780	0	5939
United States	California	CA	2019-01-13	2019-01-19	7	2019	3	39512223	5654	0	5983
United States	California	CA	2019-01-20	2019-01-26	7	2019	4	39512223	5519	0	5886
United States	California	CA	2019-01-27	2019-02-02	7	2019	5	39512223	5467	0	5877
United States	California	CA	2019-02-03	2019-02-09	7	2019	6	39512223	5603	0	5809
United States	California	CA	2019-02-10	2019-02-16	7	2019	7	39512223	5644	0	5790
United States	California	CA	2019-02-17	2019-02-23	7	2019	8	39512223	5818	0	5780
United States	California	CA	2019-02-24	2019-03-02	7	2019	9	39512223	5867	0	5685
United States	California	CA	2019-03-03	2019-03-09	7	2019	10	39512223	5677	0	5653
United States	California	CA	2019-03-10	2019-03-16	7	2019	11	39512223	5590	0	5574
United States	California	CA	2019-03-17	2019-03-23	7	2019	12	39512223	5531	0	5496
United States	California	CA	2019-03-24	2019-03-30	7	2019	13	39512223	5511	0	5434
United States	California	CA	2019-03-31	2019-04-06	7	2019	14	39512223	5480	0	5348
United States	California	CA	2019-04-07	2019-04-13	7	2019	15	39512223	5215	0	5327
United States	California	CA	2019-04-14	2019-04-20	7	2019	16	39512223	5200	0	5327
United States	California	CA	2019-04-21	2019-04-27	7	2019	17	39512223	5088	0	5264
United States	California	CA	2019-04-28	2019-05-04	7	2019	18	39512223	5029	0	5198
United States	California	CA	2019-05-05	2019-05-11	7	2019	19	39512223	5019	0	5123
United States	California	CA	2019-05-12	2019-05-18	7	2019	20	39512223	5062	0	5126
United States	California	CA	2019-05-19	2019-05-25	7	2019	21	39512223	5136	0	5072
United States	California	CA	2019-05-26	2019-06-01	7	2019	22	39512223	5033	0	5061
United States	California	CA	2019-06-02	2019-06-08	7	2019	23	39512223	5113	0	5074
United States	California	CA	2019-06-09	2019-06-15	7	2019	24	39512223	5183	0	5068
United States	California	CA	2019-06-16	2019-06-22	7	2019	25	39512223	4914	0	5055
United States	California	CA	2019-06-23	2019-06-29	7	2019	26	39512223	4849	0	5033
United States	California	CA	2019-06-30	2019-07-06	7	2019	27	39512223	4912	0	5047
United States	California	CA	2019-07-07	2019-07-13	7	2019	28	39512223	4819	0	4988
United States	California	CA	2019-07-14	2019-07-20	7	2019	29	39512223	4714	0	4957
United States	California	CA	2019-07-21	2019-07-27	7	2019	30	39512223	5001	0	4936
United States	California	CA	2019-07-28	2019-08-03	7	2019	31	39512223	4641	0	4915
United States	California	CA	2019-08-04	2019-08-10	7	2019	32	39512223	4763	0	4893
United States	California	CA	2019-08-11	2019-08-17	7	2019	33	39512223	4701	0	4936
United States	California	CA	2019-08-18	2019-08-24	7	2019	34	39512223	4765	0	4933
United States	California	CA	2019-08-25	2019-08-31	7	2019	35	39512223	4800	0	4961
United States	California	CA	2019-09-01	2019-09-07	7	2019	36	39512223	4846	0	5020
United States	California	CA	2019-09-08	2019-09-14	7	2019	37	39512223	4851	0	5097
United States	California	CA	2019-09-15	2019-09-21	7	2019	38	39512223	4813	0	5067
United States	California	CA	2019-09-22	2019-09-28	7	2019	39	39512223	4832	0	5081
United States	California	CA	2019-09-29	2019-10-05	7	2019	40	39512223	4966	0	5206
United States	California	CA	2019-10-06	2019-10-12	7	2019	41	39512223	4923	0	5218
United States	California	CA	2019-10-13	2019-10-19	7	2019	42	39512223	5065	0	5222
United States	California	CA	2019-10-20	2019-10-26	7	2019	43	39512223	5099	0	5220
United States	California	CA	2019-10-27	2019-11-02	7	2019	44	39512223	5135	0	5158
United States	California	CA	2019-11-03	2019-11-09	7	2019	45	39512223	5303	0	5191
United States	California	CA	2019-11-10	2019-11-16	7	2019	46	39512223	5123	0	5306
United States	California	CA	2019-11-17	2019-11-23	7	2019	47	39512223	5165	0	5456
United States	California	CA	2019-11-24	2019-11-30	7	2019	48	39512223	5181	0	5575
United States	California	CA	2019-12-01	2019-12-07	7	2019	49	39512223	5520	0	5735
United States	California	CA	2019-12-08	2019-12-14	7	2019	50	39512223	5377	0	5791
United States	California	CA	2019-12-15	2019-12-21	7	2019	51	39512223	5399	0	5937
United States	California	CA	2019-12-22	2019-12-28	7	2019	52	39512223	5567	0	6198
United States	California	CA	2019-12-29	2020-01-04	7	2020	1	39512223	5888	0	6353
United States	California	CA	2020-01-05	2020-01-11	7	2020	2	39512223	5873	0	6365
United States	California	CA	2020-01-12	2020-01-18	7	2020	3	39512223	5830	0	6213
United States	California	CA	2020-01-19	2020-01-25	7	2020	4	39512223	5832	0	6088
United States	California	CA	2020-01-26	2020-02-01	7	2020	5	39512223	5686	0	6005
United States	California	CA	2020-02-02	2020-02-08	7	2020	6	39512223	5913	1	5893
United States	California	CA	2020-02-09	2020-02-15	7	2020	7	39512223	5588	0	5866
United States	California	CA	2020-02-16	2020-02-22	7	2020	8	39512223	5797	1	5783
United States	California	CA	2020-02-23	2020-02-29	7	2020	9	39512223	5680	0	5730
United States	California	CA	2020-03-01	2020-03-07	7	2020	10	39512223	5736	2	5773
United States	California	CA	2020-03-08	2020-03-14	7	2020	11	39512223	5465	3	5709
United States	California	CA	2020-03-15	2020-03-21	7	2020	12	39512223	5681	23	5638
United States	California	CA	2020-03-22	2020-03-28	7	2020	13	39512223	5689	94	5501
United States	California	CA	2020-03-29	2020-04-04	7	2020	14	39512223	5986	199	5390
United States	California	CA	2020-04-05	2020-04-11	7	2020	15	39512223	6047	309	5350
United States	California	CA	2020-04-12	2020-04-18	7	2020	16	39512223	6131	515	5315
United States	California	CA	2020-04-19	2020-04-25	7	2020	17	39512223	5938	543	5273
United States	California	CA	2020-04-26	2020-05-02	7	2020	18	39512223	5744	495	5186
United States	California	CA	2020-05-03	2020-05-09	7	2020	19	39512223	5671	504	5137
United States	California	CA	2020-05-10	2020-05-16	7	2020	20	39512223	5695	519	5116
United States	California	CA	2020-05-17	2020-05-23	7	2020	21	39512223	5530	527	5087
United States	California	CA	2020-05-24	2020-05-30	7	2020	22	39512223	5593	406	4997
United States	California	CA	2020-05-31	2020-06-06	7	2020	23	39512223	5518	463	4980
United States	California	CA	2020-06-07	2020-06-13	7	2020	24	39512223	5570	451	4965
United States	California	CA	2020-06-14	2020-06-20	7	2020	25	39512223	5489	431	4981
United States	California	CA	2020-06-21	2020-06-27	7	2020	26	39512223	5701	412	4963
United States	California	CA	2020-06-28	2020-07-04	7	2020	27	39512223	5901	432	4921
United States	California	CA	2020-07-05	2020-07-11	7	2020	28	39512223	6042	696	4878
United States	California	CA	2020-07-12	2020-07-18	7	2020	29	39512223	6230	676	4815
United States	California	CA	2020-07-19	2020-07-25	7	2020	30	39512223	6250	726	4840
United States	California	CA	2020-07-26	2020-08-01	7	2020	31	39512223	6339	933	4803
United States	California	CA	2020-08-02	2020-08-08	7	2020	32	39512223	6309	924	4792
United States	California	CA	2020-08-09	2020-08-15	7	2020	33	39512223	6291	937	4737
United States	California	CA	2020-08-16	2020-08-22	7	2020	34	39512223	6478	894	4756
United States	California	CA	2020-08-23	2020-08-29	7	2020	35	39512223	5878	789	4744
United States	California	CA	2020-08-30	2020-09-05	7	2020	36	39512223	5784	802	4761
United States	California	CA	2020-09-06	2020-09-12	7	2020	37	39512223	5874	626	4775
United States	California	CA	2020-09-13	2020-09-19	7	2020	38	39512223	5755	654	4826
United States	California	CA	2020-09-20	2020-09-26	7	2020	39	39512223	5563	547	4811
United States	California	CA	2020-09-27	2020-10-03	7	2020	40	39512223	5671	608	4807
United States	California	CA	2020-10-04	2020-10-10	7	2020	41	39512223	5568	447	4812
United States	California	CA	2020-10-11	2020-10-17	7	2020	42	39512223	5621	375	4815
United States	California	CA	2020-10-18	2020-10-24	7	2020	43	39512223	5351	381	4812
United States	California	CA	2020-10-25	2020-10-31	7	2020	44	39512223	5529	314	4835
United States	California	CA	2020-11-01	2020-11-07	7	2020	45	39512223	5872	305	4870
United States	California	CA	2020-11-08	2020-11-14	7	2020	46	39512223	6004	288	4913
United States	California	CA	2020-11-15	2020-11-21	7	2020	47	39512223	6350	345	4975
United States	California	CA	2020-11-22	2020-11-28	7	2020	48	39512223	6390	536	5056
United States	California	CA	2020-11-29	2020-12-05	7	2020	49	39512223	7164	746	5135
United States	California	CA	2020-12-06	2020-12-12	7	2020	50	39512223	8149	1092	5247
United States	California	CA	2020-12-13	2020-12-19	7	2020	51	39512223	9233	1612	5377
United States	California	CA	2020-12-20	2020-12-26	7	2020	52	39512223	10563	1400	5514
United States	California	CA	2020-12-27	2021-01-02	7	2020	53	39512223	11270	2374	5657
United States	California	CA	2021-01-03	2021-01-09	7	2021	1	39512223	11900	2876	5839
United States	California	CA	2021-01-10	2021-01-16	7	2021	2	39512223	11574	3727	5860
United States	California	CA	2021-01-17	2021-01-23	7	2021	3	39512223	10402	3400	5836
United States	California	CA	2021-01-24	2021-01-30	7	2021	4	39512223	9590	3856	5793
United States	California	CA	2021-01-31	2021-02-06	7	2021	5	39512223	8766	3431	5756
United States	California	CA	2021-02-07	2021-02-13	7	2021	6	39512223	7856	2788	5694
United States	California	CA	2021-02-14	2021-02-20	7	2021	7	39512223	7008	2390	5707
United States	California	CA	2021-02-21	2021-02-27	7	2021	8	39512223	6713	2996	5738
United States	California	CA	2021-02-28	2021-03-06	7	2021	9	39512223	6443	1901	5728
United States	California	CA	2021-03-07	2021-03-13	7	2021	10	39512223	6200	1513	5674
United States	California	CA	2021-03-14	2021-03-20	7	2021	11	39512223	6002	883	5532
United States	California	CA	2021-03-21	2021-03-27	7	2021	12	39512223	5798	1628	5435
United States	California	CA	2021-03-28	2021-04-03	7	2021	13	39512223	5757	683	5344
United States	California	CA	2021-04-04	2021-04-10	7	2021	14	39512223	5427	684	5254
United States	California	CA	2021-04-11	2021-04-17	7	2021	15	39512223	5346	577	5192
United States	California	CA	2021-04-18	2021-04-24	7	2021	16	39512223	5363	445	5074
United States	California	CA	2021-04-25	2021-05-01	7	2021	17	39512223	5390	490	5011
United States	California	CA	2021-05-02	2021-05-08	7	2021	18	39512223	5366	542	5013
United States	California	CA	2021-05-09	2021-05-15	7	2021	19	39512223	5267	277	4993
United States	California	CA	2021-05-16	2021-05-22	7	2021	20	39512223	5263	278	4964
United States	California	CA	2021-05-23	2021-05-29	7	2021	21	39512223	5349	59	4949
United States	California	CA	2021-05-30	2021-06-05	7	2021	22	39512223	5200	247	4919
United States	California	CA	2021-06-06	2021-06-12	7	2021	23	39512223	5170	258	4967
United States	California	CA	2021-06-13	2021-06-19	7	2021	24	39512223	5464	130	4959
United States	California	CA	2021-06-20	2021-06-26	7	2021	25	39512223	5330	323	4939
United States	California	CA	2021-06-27	2021-07-03	7	2021	26	39512223	5228	250	4847
United States	California	CA	2021-07-04	2021-07-10	7	2021	27	39512223	5244	237	4851
United States	California	CA	2021-07-11	2021-07-17	7	2021	28	39512223	5246	225	4858
United States	California	CA	2021-07-18	2021-07-24	7	2021	29	39512223	5383	144	4866
United States	California	CA	2021-07-25	2021-07-31	7	2021	30	39512223	5396	196	4862
United States	California	CA	2021-08-01	2021-08-07	7	2021	31	39512223	5549	300	4794
United States	California	CA	2021-08-08	2021-08-14	7	2021	32	39512223	5571	-155	4757
United States	California	CA	2021-08-15	2021-08-21	7	2021	33	39512223	5342	104	4840
United States	Colorado	CO	2017-01-08	2017-01-14	7	2017	2	5758736	840	0	851
United States	Colorado	CO	2017-01-15	2017-01-21	7	2017	3	5758736	792	0	848
United States	Colorado	CO	2017-01-22	2017-01-28	7	2017	4	5758736	742	0	838
United States	Colorado	CO	2017-01-29	2017-02-04	7	2017	5	5758736	782	0	836
United States	Colorado	CO	2017-02-05	2017-02-11	7	2017	6	5758736	821	0	833
United States	Colorado	CO	2017-02-12	2017-02-18	7	2017	7	5758736	798	0	822
United States	Colorado	CO	2017-02-19	2017-02-25	7	2017	8	5758736	822	0	813
United States	Colorado	CO	2017-02-26	2017-03-04	7	2017	9	5758736	788	0	823
United States	Colorado	CO	2017-03-05	2017-03-11	7	2017	10	5758736	817	0	815
United States	Colorado	CO	2017-03-12	2017-03-18	7	2017	11	5758736	796	0	816
United States	Colorado	CO	2017-03-19	2017-03-25	7	2017	12	5758736	773	0	817
United States	Colorado	CO	2017-03-26	2017-04-01	7	2017	13	5758736	773	0	819
United States	Colorado	CO	2017-04-02	2017-04-08	7	2017	14	5758736	772	0	826
United States	Colorado	CO	2017-04-09	2017-04-15	7	2017	15	5758736	777	0	821
United States	Colorado	CO	2017-04-16	2017-04-22	7	2017	16	5758736	806	0	810
United States	Colorado	CO	2017-04-23	2017-04-29	7	2017	17	5758736	732	0	802
United States	Colorado	CO	2017-04-30	2017-05-06	7	2017	18	5758736	725	0	793
United States	Colorado	CO	2017-05-07	2017-05-13	7	2017	19	5758736	726	0	784
United States	Colorado	CO	2017-05-14	2017-05-20	7	2017	20	5758736	705	0	780
United States	Colorado	CO	2017-05-21	2017-05-27	7	2017	21	5758736	736	0	784
United States	Colorado	CO	2017-05-28	2017-06-03	7	2017	22	5758736	669	0	769
United States	Colorado	CO	2017-06-04	2017-06-10	7	2017	23	5758736	694	0	762
United States	Colorado	CO	2017-06-11	2017-06-17	7	2017	24	5758736	708	0	759
United States	Colorado	CO	2017-06-18	2017-06-24	7	2017	25	5758736	697	0	757
United States	Colorado	CO	2017-06-25	2017-07-01	7	2017	26	5758736	675	0	754
United States	Colorado	CO	2017-07-02	2017-07-08	7	2017	27	5758736	720	0	732
United States	Colorado	CO	2017-07-09	2017-07-15	7	2017	28	5758736	660	0	726
United States	Colorado	CO	2017-07-16	2017-07-22	7	2017	29	5758736	659	0	728
United States	Colorado	CO	2017-07-23	2017-07-29	7	2017	30	5758736	677	0	726
United States	Colorado	CO	2017-07-30	2017-08-05	7	2017	31	5758736	672	0	727
United States	Colorado	CO	2017-08-06	2017-08-12	7	2017	32	5758736	682	0	726
United States	Colorado	CO	2017-08-13	2017-08-19	7	2017	33	5758736	675	0	721
United States	Colorado	CO	2017-08-20	2017-08-26	7	2017	34	5758736	689	0	723
United States	Colorado	CO	2017-08-27	2017-09-02	7	2017	35	5758736	697	0	728
United States	Colorado	CO	2017-09-03	2017-09-09	7	2017	36	5758736	731	0	728
United States	Colorado	CO	2017-09-10	2017-09-16	7	2017	37	5758736	767	0	733
United States	Colorado	CO	2017-09-17	2017-09-23	7	2017	38	5758736	705	0	738
United States	Colorado	CO	2017-09-24	2017-09-30	7	2017	39	5758736	722	0	748
United States	Colorado	CO	2017-10-01	2017-10-07	7	2017	40	5758736	744	0	747
United States	Colorado	CO	2017-10-08	2017-10-14	7	2017	41	5758736	761	0	755
United States	Colorado	CO	2017-10-15	2017-10-21	7	2017	42	5758736	714	0	757
United States	Colorado	CO	2017-10-22	2017-10-28	7	2017	43	5758736	772	0	769
United States	Colorado	CO	2017-10-29	2017-11-04	7	2017	44	5758736	735	0	775
United States	Colorado	CO	2017-11-05	2017-11-11	7	2017	45	5758736	783	0	770
United States	Colorado	CO	2017-11-12	2017-11-18	7	2017	46	5758736	751	0	779
United States	Colorado	CO	2017-11-19	2017-11-25	7	2017	47	5758736	743	0	788
United States	Colorado	CO	2017-11-26	2017-12-02	7	2017	48	5758736	708	0	793
United States	Colorado	CO	2017-12-03	2017-12-09	7	2017	49	5758736	752	0	813
United States	Colorado	CO	2017-12-10	2017-12-16	7	2017	50	5758736	757	0	820
United States	Colorado	CO	2017-12-17	2017-12-23	7	2017	51	5758736	781	0	834
United States	Colorado	CO	2017-12-24	2017-12-30	7	2017	52	5758736	814	0	847
United States	Colorado	CO	2017-12-31	2018-01-06	7	2018	1	5758736	867	0	850
United States	Colorado	CO	2018-01-07	2018-01-13	7	2018	2	5758736	868	0	847
United States	Colorado	CO	2018-01-14	2018-01-20	7	2018	3	5758736	815	0	844
United States	Colorado	CO	2018-01-21	2018-01-27	7	2018	4	5758736	845	0	839
United States	Colorado	CO	2018-01-28	2018-02-03	7	2018	5	5758736	857	0	835
United States	Colorado	CO	2018-02-04	2018-02-10	7	2018	6	5758736	822	0	819
United States	Colorado	CO	2018-02-11	2018-02-17	7	2018	7	5758736	821	0	803
United States	Colorado	CO	2018-02-18	2018-02-24	7	2018	8	5758736	781	0	805
United States	Colorado	CO	2018-02-25	2018-03-03	7	2018	9	5758736	749	0	795
United States	Colorado	CO	2018-03-04	2018-03-10	7	2018	10	5758736	782	0	794
United States	Colorado	CO	2018-03-11	2018-03-17	7	2018	11	5758736	796	0	797
United States	Colorado	CO	2018-03-18	2018-03-24	7	2018	12	5758736	821	0	795
United States	Colorado	CO	2018-03-25	2018-03-31	7	2018	13	5758736	737	0	801
United States	Colorado	CO	2018-04-01	2018-04-07	7	2018	14	5758736	780	0	807
United States	Colorado	CO	2018-04-08	2018-04-14	7	2018	15	5758736	788	0	791
United States	Colorado	CO	2018-04-15	2018-04-21	7	2018	16	5758736	752	0	788
United States	Colorado	CO	2018-04-22	2018-04-28	7	2018	17	5758736	755	0	779
United States	Colorado	CO	2018-04-29	2018-05-05	7	2018	18	5758736	709	0	777
United States	Colorado	CO	2018-05-06	2018-05-12	7	2018	19	5758736	793	0	774
United States	Colorado	CO	2018-05-13	2018-05-19	7	2018	20	5758736	682	0	761
United States	Colorado	CO	2018-05-20	2018-05-26	7	2018	21	5758736	718	0	744
United States	Colorado	CO	2018-05-27	2018-06-02	7	2018	22	5758736	709	0	740
United States	Colorado	CO	2018-06-03	2018-06-09	7	2018	23	5758736	681	0	737
United States	Colorado	CO	2018-06-10	2018-06-16	7	2018	24	5758736	713	0	739
United States	Colorado	CO	2018-06-17	2018-06-23	7	2018	25	5758736	699	0	735
United States	Colorado	CO	2018-06-24	2018-06-30	7	2018	26	5758736	664	0	737
United States	Colorado	CO	2018-07-01	2018-07-07	7	2018	27	5758736	702	0	732
United States	Colorado	CO	2018-07-08	2018-07-14	7	2018	28	5758736	711	0	731
United States	Colorado	CO	2018-07-15	2018-07-21	7	2018	29	5758736	686	0	730
United States	Colorado	CO	2018-07-22	2018-07-28	7	2018	30	5758736	694	0	720
United States	Colorado	CO	2018-07-29	2018-08-04	7	2018	31	5758736	699	0	718
United States	Colorado	CO	2018-08-05	2018-08-11	7	2018	32	5758736	731	0	717
United States	Colorado	CO	2018-08-12	2018-08-18	7	2018	33	5758736	732	0	713
United States	Colorado	CO	2018-08-19	2018-08-25	7	2018	34	5758736	739	0	713
United States	Colorado	CO	2018-08-26	2018-09-01	7	2018	35	5758736	721	0	715
United States	Colorado	CO	2018-09-02	2018-09-08	7	2018	36	5758736	689	0	713
United States	Colorado	CO	2018-09-09	2018-09-15	7	2018	37	5758736	707	0	705
United States	Colorado	CO	2018-09-16	2018-09-22	7	2018	38	5758736	738	0	718
United States	Colorado	CO	2018-09-23	2018-09-29	7	2018	39	5758736	699	0	724
United States	Colorado	CO	2018-09-30	2018-10-06	7	2018	40	5758736	760	0	737
United States	Colorado	CO	2018-10-07	2018-10-13	7	2018	41	5758736	736	0	737
United States	Colorado	CO	2018-10-14	2018-10-20	7	2018	42	5758736	721	0	746
United States	Colorado	CO	2018-10-21	2018-10-27	7	2018	43	5758736	769	0	749
United States	Colorado	CO	2018-10-28	2018-11-03	7	2018	44	5758736	724	0	757
United States	Colorado	CO	2018-11-04	2018-11-10	7	2018	45	5758736	706	0	766
United States	Colorado	CO	2018-11-11	2018-11-17	7	2018	46	5758736	767	0	773
United States	Colorado	CO	2018-11-18	2018-11-24	7	2018	47	5758736	772	0	790
United States	Colorado	CO	2018-11-25	2018-12-01	7	2018	48	5758736	796	0	804
United States	Colorado	CO	2018-12-02	2018-12-08	7	2018	49	5758736	731	0	810
United States	Colorado	CO	2018-12-09	2018-12-15	7	2018	50	5758736	787	0	826
United States	Colorado	CO	2018-12-16	2018-12-22	7	2018	51	5758736	767	0	835
United States	Colorado	CO	2018-12-23	2018-12-29	7	2018	52	5758736	765	0	846
United States	Colorado	CO	2018-12-30	2019-01-05	7	2019	1	5758736	836	0	863
United States	Colorado	CO	2019-01-06	2019-01-12	7	2019	2	5758736	831	0	859
United States	Colorado	CO	2019-01-13	2019-01-19	7	2019	3	5758736	827	0	862
United States	Colorado	CO	2019-01-20	2019-01-26	7	2019	4	5758736	768	0	856
United States	Colorado	CO	2019-01-27	2019-02-02	7	2019	5	5758736	783	0	768
United States	Colorado	CO	2019-02-03	2019-02-09	7	2019	6	5758736	794	0	762
United States	Colorado	CO	2019-02-10	2019-02-16	7	2019	7	5758736	853	0	765
United States	Colorado	CO	2019-02-17	2019-02-23	7	2019	8	5758736	810	0	835
United States	Colorado	CO	2019-02-24	2019-03-02	7	2019	9	5758736	812	0	830
United States	Colorado	CO	2019-03-03	2019-03-09	7	2019	10	5758736	840	0	829
United States	Colorado	CO	2019-03-10	2019-03-16	7	2019	11	5758736	819	0	822
United States	Colorado	CO	2019-03-17	2019-03-23	7	2019	12	5758736	809	0	822
United States	Colorado	CO	2019-03-24	2019-03-30	7	2019	13	5758736	782	0	811
United States	Colorado	CO	2019-03-31	2019-04-06	7	2019	14	5758736	747	0	807
United States	Colorado	CO	2019-04-07	2019-04-13	7	2019	15	5758736	804	0	794
United States	Colorado	CO	2019-04-14	2019-04-20	7	2019	16	5758736	757	0	785
United States	Colorado	CO	2019-04-21	2019-04-27	7	2019	17	5758736	726	0	775
United States	Colorado	CO	2019-04-28	2019-05-04	7	2019	18	5758736	781	0	766
United States	Colorado	CO	2019-05-05	2019-05-11	7	2019	19	5758736	716	0	754
United States	Colorado	CO	2019-05-12	2019-05-18	7	2019	20	5758736	768	0	742
United States	Colorado	CO	2019-05-19	2019-05-25	7	2019	21	5758736	801	0	735
United States	Colorado	CO	2019-05-26	2019-06-01	7	2019	22	5758736	765	0	734
United States	Colorado	CO	2019-06-02	2019-06-08	7	2019	23	5758736	793	0	727
United States	Colorado	CO	2019-06-09	2019-06-15	7	2019	24	5758736	714	0	732
United States	Colorado	CO	2019-06-16	2019-06-22	7	2019	25	5758736	748	0	740
United States	Colorado	CO	2019-06-23	2019-06-29	7	2019	26	5758736	723	0	735
United States	Colorado	CO	2019-06-30	2019-07-06	7	2019	27	5758736	740	0	730
United States	Colorado	CO	2019-07-07	2019-07-13	7	2019	28	5758736	707	0	737
United States	Colorado	CO	2019-07-14	2019-07-20	7	2019	29	5758736	704	0	741
United States	Colorado	CO	2019-07-21	2019-07-27	7	2019	30	5758736	713	0	742
United States	Colorado	CO	2019-07-28	2019-08-03	7	2019	31	5758736	765	0	739
United States	Colorado	CO	2019-08-04	2019-08-10	7	2019	32	5758736	687	0	739
United States	Colorado	CO	2019-08-11	2019-08-17	7	2019	33	5758736	701	0	734
United States	Colorado	CO	2019-08-18	2019-08-24	7	2019	34	5758736	741	0	738
United States	Colorado	CO	2019-08-25	2019-08-31	7	2019	35	5758736	699	0	747
United States	Colorado	CO	2019-09-01	2019-09-07	7	2019	36	5758736	774	0	747
United States	Colorado	CO	2019-09-08	2019-09-14	7	2019	37	5758736	733	0	749
United States	Colorado	CO	2019-09-15	2019-09-21	7	2019	38	5758736	747	0	761
United States	Colorado	CO	2019-09-22	2019-09-28	7	2019	39	5758736	712	0	771
United States	Colorado	CO	2019-09-29	2019-10-05	7	2019	40	5758736	730	0	770
United States	Colorado	CO	2019-10-06	2019-10-12	7	2019	41	5758736	769	0	778
United States	Colorado	CO	2019-10-13	2019-10-19	7	2019	42	5758736	817	0	785
United States	Colorado	CO	2019-10-20	2019-10-26	7	2019	43	5758736	792	0	790
United States	Colorado	CO	2019-10-27	2019-11-02	7	2019	44	5758736	752	0	790
United States	Colorado	CO	2019-11-03	2019-11-09	7	2019	45	5758736	788	0	793
United States	Colorado	CO	2019-11-10	2019-11-16	7	2019	46	5758736	795	0	781
United States	Colorado	CO	2019-11-17	2019-11-23	7	2019	47	5758736	763	0	792
United States	Colorado	CO	2019-11-24	2019-11-30	7	2019	48	5758736	739	0	797
United States	Colorado	CO	2019-12-01	2019-12-07	7	2019	49	5758736	750	0	807
United States	Colorado	CO	2019-12-08	2019-12-14	7	2019	50	5758736	785	0	812
United States	Colorado	CO	2019-12-15	2019-12-21	7	2019	51	5758736	807	0	827
United States	Colorado	CO	2019-12-22	2019-12-28	7	2019	52	5758736	842	0	841
United States	Colorado	CO	2019-12-29	2020-01-04	7	2020	1	5758736	854	0	849
United States	Colorado	CO	2020-01-05	2020-01-11	7	2020	2	5758736	872	0	851
United States	Colorado	CO	2020-01-12	2020-01-18	7	2020	3	5758736	848	0	853
United States	Colorado	CO	2020-01-19	2020-01-25	7	2020	4	5758736	853	0	848
United States	Colorado	CO	2020-01-26	2020-02-01	7	2020	5	5758736	793	0	829
United States	Colorado	CO	2020-02-02	2020-02-08	7	2020	6	5758736	847	0	828
United States	Colorado	CO	2020-02-09	2020-02-15	7	2020	7	5758736	807	0	820
United States	Colorado	CO	2020-02-16	2020-02-22	7	2020	8	5758736	881	0	816
United States	Colorado	CO	2020-02-23	2020-02-29	7	2020	9	5758736	842	0	814
United States	Colorado	CO	2020-03-01	2020-03-07	7	2020	10	5758736	821	0	814
United States	Colorado	CO	2020-03-08	2020-03-14	7	2020	11	5758736	822	1	805
United States	Colorado	CO	2020-03-15	2020-03-21	7	2020	12	5758736	891	5	807
United States	Colorado	CO	2020-03-22	2020-03-28	7	2020	13	5758736	860	38	806
United States	Colorado	CO	2020-03-29	2020-04-04	7	2020	14	5758736	967	82	798
United States	Colorado	CO	2020-04-05	2020-04-11	7	2020	15	5758736	1096	148	792
United States	Colorado	CO	2020-04-12	2020-04-18	7	2020	16	5758736	1106	137	785
United States	Colorado	CO	2020-04-19	2020-04-25	7	2020	17	5758736	1067	259	782
United States	Colorado	CO	2020-04-26	2020-05-02	7	2020	18	5758736	999	162	772
United States	Colorado	CO	2020-05-03	2020-05-09	7	2020	19	5758736	906	135	764
United States	Colorado	CO	2020-05-10	2020-05-16	7	2020	20	5758736	887	225	755
United States	Colorado	CO	2020-05-17	2020-05-23	7	2020	21	5758736	847	133	742
United States	Colorado	CO	2020-05-24	2020-05-30	7	2020	22	5758736	834	117	730
United States	Colorado	CO	2020-05-31	2020-06-06	7	2020	23	5758736	820	82	731
United States	Colorado	CO	2020-06-07	2020-06-13	7	2020	24	5758736	816	73	721
United States	Colorado	CO	2020-06-14	2020-06-20	7	2020	25	5758736	863	49	719
United States	Colorado	CO	2020-06-21	2020-06-27	7	2020	26	5758736	877	28	723
United States	Colorado	CO	2020-06-28	2020-07-04	7	2020	27	5758736	788	27	719
United States	Colorado	CO	2020-07-05	2020-07-11	7	2020	28	5758736	815	24	718
United States	Colorado	CO	2020-07-12	2020-07-18	7	2020	29	5758736	808	27	721
United States	Colorado	CO	2020-07-19	2020-07-25	7	2020	30	5758736	833	42	722
United States	Colorado	CO	2020-07-26	2020-08-01	7	2020	31	5758736	813	50	715
United States	Colorado	CO	2020-08-02	2020-08-08	7	2020	32	5758736	841	13	722
United States	Colorado	CO	2020-08-09	2020-08-15	7	2020	33	5758736	836	39	730
United States	Colorado	CO	2020-08-16	2020-08-22	7	2020	34	5758736	863	22	729
United States	Colorado	CO	2020-08-23	2020-08-29	7	2020	35	5758736	817	26	734
United States	Colorado	CO	2020-08-30	2020-09-05	7	2020	36	5758736	743	22	735
United States	Colorado	CO	2020-09-06	2020-09-12	7	2020	37	5758736	850	22	734
United States	Colorado	CO	2020-09-13	2020-09-19	7	2020	38	5758736	804	25	742
United States	Colorado	CO	2020-09-20	2020-09-26	7	2020	39	5758736	838	27	753
United States	Colorado	CO	2020-09-27	2020-10-03	7	2020	40	5758736	782	17	757
United States	Colorado	CO	2020-10-04	2020-10-10	7	2020	41	5758736	801	55	748
United States	Colorado	CO	2020-10-11	2020-10-17	7	2020	42	5758736	867	64	758
United States	Colorado	CO	2020-10-18	2020-10-24	7	2020	43	5758736	869	42	752
United States	Colorado	CO	2020-10-25	2020-10-31	7	2020	44	5758736	907	58	759
United States	Colorado	CO	2020-11-01	2020-11-07	7	2020	45	5758736	1007	111	758
United States	Colorado	CO	2020-11-08	2020-11-14	7	2020	46	5758736	1040	137	763
United States	Colorado	CO	2020-11-15	2020-11-21	7	2020	47	5758736	1132	263	763
United States	Colorado	CO	2020-11-22	2020-11-28	7	2020	48	5758736	1216	196	778
United States	Colorado	CO	2020-11-29	2020-12-05	7	2020	49	5758736	1256	373	778
United States	Colorado	CO	2020-12-06	2020-12-12	7	2020	50	5758736	1258	515	775
United States	Colorado	CO	2020-12-13	2020-12-19	7	2020	51	5758736	1201	468	783
United States	Colorado	CO	2020-12-20	2020-12-26	7	2020	52	5758736	1100	253	806
United States	Colorado	CO	2020-12-27	2021-01-02	7	2020	53	5758736	1098	320	825
United States	Colorado	CO	2021-01-03	2021-01-09	7	2021	1	5758736	1080	278	831
United States	Colorado	CO	2021-01-10	2021-01-16	7	2021	2	5758736	1007	167	834
United States	Colorado	CO	2021-01-17	2021-01-23	7	2021	3	5758736	985	123	829
United States	Colorado	CO	2021-01-24	2021-01-30	7	2021	4	5758736	932	136	831
United States	Colorado	CO	2021-01-31	2021-02-06	7	2021	5	5758736	931	106	822
United States	Colorado	CO	2021-02-07	2021-02-13	7	2021	6	5758736	833	97	835
United States	Colorado	CO	2021-02-14	2021-02-20	7	2021	7	5758736	894	75	829
United States	Colorado	CO	2021-02-21	2021-02-27	7	2021	8	5758736	872	62	833
United States	Colorado	CO	2021-02-28	2021-03-06	7	2021	9	5758736	867	40	832
United States	Colorado	CO	2021-03-07	2021-03-13	7	2021	10	5758736	841	53	826
United States	Colorado	CO	2021-03-14	2021-03-20	7	2021	11	5758736	902	27	819
United States	Colorado	CO	2021-03-21	2021-03-27	7	2021	12	5758736	889	27	818
United States	Colorado	CO	2021-03-28	2021-04-03	7	2021	13	5758736	840	30	810
United States	Colorado	CO	2021-04-04	2021-04-10	7	2021	14	5758736	806	23	809
United States	Colorado	CO	2021-04-11	2021-04-17	7	2021	15	5758736	872	33	803
United States	Colorado	CO	2021-04-18	2021-04-24	7	2021	16	5758736	838	61	795
United States	Colorado	CO	2021-04-25	2021-05-01	7	2021	17	5758736	850	53	790
United States	Colorado	CO	2021-05-02	2021-05-08	7	2021	18	5758736	853	53	783
United States	Colorado	CO	2021-05-09	2021-05-15	7	2021	19	5758736	881	87	781
United States	Colorado	CO	2021-05-16	2021-05-22	7	2021	20	5758736	851	61	778
United States	Colorado	CO	2021-05-23	2021-05-29	7	2021	21	5758736	824	73	773
United States	Colorado	CO	2021-05-30	2021-06-05	7	2021	22	5758736	831	37	764
United States	Colorado	CO	2021-06-06	2021-06-12	7	2021	23	5758736	890	75	755
United States	Colorado	CO	2021-06-13	2021-06-19	7	2021	24	5758736	844	44	748
United States	Colorado	CO	2021-06-20	2021-06-26	7	2021	25	5758736	797	38	742
United States	Colorado	CO	2021-06-27	2021-07-03	7	2021	26	5758736	849	44	744
United States	Colorado	CO	2021-07-04	2021-07-10	7	2021	27	5758736	839	23	737
United States	Colorado	CO	2021-07-11	2021-07-17	7	2021	28	5758736	847	47	738
United States	Colorado	CO	2021-07-18	2021-07-24	7	2021	29	5758736	861	25	740
United States	Colorado	CO	2021-07-25	2021-07-31	7	2021	30	5758736	841	35	741
United States	Colorado	CO	2021-08-01	2021-08-07	7	2021	31	5758736	842	25	741
United States	Colorado	CO	2021-08-08	2021-08-14	7	2021	32	5758736	890	62	743
United States	Colorado	CO	2021-08-15	2021-08-21	7	2021	33	5758736	883	9	743
United States	Connecticut	CT	2017-01-08	2017-01-14	7	2017	2	3565287	662	0	681
United States	Connecticut	CT	2017-01-15	2017-01-21	7	2017	3	3565287	694	0	691
United States	Connecticut	CT	2017-01-22	2017-01-28	7	2017	4	3565287	654	0	701
United States	Connecticut	CT	2017-01-29	2017-02-04	7	2017	5	3565287	665	0	699
United States	Connecticut	CT	2017-02-05	2017-02-11	7	2017	6	3565287	733	0	701
United States	Connecticut	CT	2017-02-12	2017-02-18	7	2017	7	3565287	677	0	706
United States	Connecticut	CT	2017-02-19	2017-02-25	7	2017	8	3565287	678	0	698
United States	Connecticut	CT	2017-02-26	2017-03-04	7	2017	9	3565287	614	0	686
United States	Connecticut	CT	2017-03-05	2017-03-11	7	2017	10	3565287	641	0	680
United States	Connecticut	CT	2017-03-12	2017-03-18	7	2017	11	3565287	596	0	669
United States	Connecticut	CT	2017-03-19	2017-03-25	7	2017	12	3565287	628	0	661
United States	Connecticut	CT	2017-03-26	2017-04-01	7	2017	13	3565287	643	0	661
United States	Connecticut	CT	2017-04-02	2017-04-08	7	2017	14	3565287	657	0	653
United States	Connecticut	CT	2017-04-09	2017-04-15	7	2017	15	3565287	632	0	651
United States	Connecticut	CT	2017-04-16	2017-04-22	7	2017	16	3565287	602	0	638
United States	Connecticut	CT	2017-04-23	2017-04-29	7	2017	17	3565287	617	0	636
United States	Connecticut	CT	2017-04-30	2017-05-06	7	2017	18	3565287	541	0	622
United States	Connecticut	CT	2017-05-07	2017-05-13	7	2017	19	3565287	561	0	606
United States	Connecticut	CT	2017-05-14	2017-05-20	7	2017	20	3565287	559	0	593
United States	Connecticut	CT	2017-05-21	2017-05-27	7	2017	21	3565287	580	0	585
United States	Connecticut	CT	2017-05-28	2017-06-03	7	2017	22	3565287	589	0	584
United States	Connecticut	CT	2017-06-04	2017-06-10	7	2017	23	3565287	575	0	581
United States	Connecticut	CT	2017-06-11	2017-06-17	7	2017	24	3565287	582	0	572
United States	Connecticut	CT	2017-06-18	2017-06-24	7	2017	25	3565287	606	0	583
United States	Connecticut	CT	2017-06-25	2017-07-01	7	2017	26	3565287	568	0	579
United States	Connecticut	CT	2017-07-02	2017-07-08	7	2017	27	3565287	550	0	574
United States	Connecticut	CT	2017-07-09	2017-07-15	7	2017	28	3565287	552	0	573
United States	Connecticut	CT	2017-07-16	2017-07-22	7	2017	29	3565287	571	0	574
United States	Connecticut	CT	2017-07-23	2017-07-29	7	2017	30	3565287	555	0	560
United States	Connecticut	CT	2017-07-30	2017-08-05	7	2017	31	3565287	582	0	555
United States	Connecticut	CT	2017-08-06	2017-08-12	7	2017	32	3565287	531	0	562
United States	Connecticut	CT	2017-08-13	2017-08-19	7	2017	33	3565287	528	0	559
United States	Connecticut	CT	2017-08-20	2017-08-26	7	2017	34	3565287	540	0	556
United States	Connecticut	CT	2017-08-27	2017-09-02	7	2017	35	3565287	536	0	557
United States	Connecticut	CT	2017-09-03	2017-09-09	7	2017	36	3565287	567	0	556
United States	Connecticut	CT	2017-09-10	2017-09-16	7	2017	37	3565287	601	0	552
United States	Connecticut	CT	2017-09-17	2017-09-23	7	2017	38	3565287	563	0	562
United States	Connecticut	CT	2017-09-24	2017-09-30	7	2017	39	3565287	545	0	565
United States	Connecticut	CT	2017-10-01	2017-10-07	7	2017	40	3565287	599	0	573
United States	Connecticut	CT	2017-10-08	2017-10-14	7	2017	41	3565287	608	0	576
United States	Connecticut	CT	2017-10-15	2017-10-21	7	2017	42	3565287	565	0	581
United States	Connecticut	CT	2017-10-22	2017-10-28	7	2017	43	3565287	542	0	583
United States	Connecticut	CT	2017-10-29	2017-11-04	7	2017	44	3565287	598	0	588
United States	Connecticut	CT	2017-11-05	2017-11-11	7	2017	45	3565287	595	0	588
United States	Connecticut	CT	2017-11-12	2017-11-18	7	2017	46	3565287	647	0	589
United States	Connecticut	CT	2017-11-19	2017-11-25	7	2017	47	3565287	590	0	586
United States	Connecticut	CT	2017-11-26	2017-12-02	7	2017	48	3565287	626	0	582
United States	Connecticut	CT	2017-12-03	2017-12-09	7	2017	49	3565287	677	0	584
United States	Connecticut	CT	2017-12-10	2017-12-16	7	2017	50	3565287	644	0	577
United States	Connecticut	CT	2017-12-17	2017-12-23	7	2017	51	3565287	670	0	589
United States	Connecticut	CT	2017-12-24	2017-12-30	7	2017	52	3565287	662	0	605
United States	Connecticut	CT	2017-12-31	2018-01-06	7	2018	1	3565287	692	0	618
United States	Connecticut	CT	2018-01-07	2018-01-13	7	2018	2	3565287	793	0	617
United States	Connecticut	CT	2018-01-14	2018-01-20	7	2018	3	3565287	685	0	639
United States	Connecticut	CT	2018-01-21	2018-01-27	7	2018	4	3565287	672	0	645
United States	Connecticut	CT	2018-01-28	2018-02-03	7	2018	5	3565287	656	0	644
United States	Connecticut	CT	2018-02-04	2018-02-10	7	2018	6	3565287	671	0	641
United States	Connecticut	CT	2018-02-11	2018-02-17	7	2018	7	3565287	639	0	646
United States	Connecticut	CT	2018-02-18	2018-02-24	7	2018	8	3565287	632	0	644
United States	Connecticut	CT	2018-02-25	2018-03-03	7	2018	9	3565287	630	0	631
United States	Connecticut	CT	2018-03-04	2018-03-10	7	2018	10	3565287	617	0	624
United States	Connecticut	CT	2018-03-11	2018-03-17	7	2018	11	3565287	613	0	627
United States	Connecticut	CT	2018-03-18	2018-03-24	7	2018	12	3565287	609	0	616
United States	Connecticut	CT	2018-03-25	2018-03-31	7	2018	13	3565287	626	0	612
United States	Connecticut	CT	2018-04-01	2018-04-07	7	2018	14	3565287	658	0	611
United States	Connecticut	CT	2018-04-08	2018-04-14	7	2018	15	3565287	660	0	601
United States	Connecticut	CT	2018-04-15	2018-04-21	7	2018	16	3565287	581	0	597
United States	Connecticut	CT	2018-04-22	2018-04-28	7	2018	17	3565287	654	0	586
United States	Connecticut	CT	2018-04-29	2018-05-05	7	2018	18	3565287	591	0	583
United States	Connecticut	CT	2018-05-06	2018-05-12	7	2018	19	3565287	593	0	566
United States	Connecticut	CT	2018-05-13	2018-05-19	7	2018	20	3565287	546	0	556
United States	Connecticut	CT	2018-05-20	2018-05-26	7	2018	21	3565287	573	0	552
United States	Connecticut	CT	2018-05-27	2018-06-02	7	2018	22	3565287	534	0	550
United States	Connecticut	CT	2018-06-03	2018-06-09	7	2018	23	3565287	573	0	542
United States	Connecticut	CT	2018-06-10	2018-06-16	7	2018	24	3565287	543	0	543
United States	Connecticut	CT	2018-06-17	2018-06-23	7	2018	25	3565287	544	0	543
United States	Connecticut	CT	2018-06-24	2018-06-30	7	2018	26	3565287	546	0	539
United States	Connecticut	CT	2018-07-01	2018-07-07	7	2018	27	3565287	610	0	542
United States	Connecticut	CT	2018-07-08	2018-07-14	7	2018	28	3565287	573	0	535
United States	Connecticut	CT	2018-07-15	2018-07-21	7	2018	29	3565287	574	0	534
United States	Connecticut	CT	2018-07-22	2018-07-28	7	2018	30	3565287	536	0	533
United States	Connecticut	CT	2018-07-29	2018-08-04	7	2018	31	3565287	591	0	530
United States	Connecticut	CT	2018-08-05	2018-08-11	7	2018	32	3565287	555	0	529
United States	Connecticut	CT	2018-08-12	2018-08-18	7	2018	33	3565287	539	0	536
United States	Connecticut	CT	2018-08-19	2018-08-25	7	2018	34	3565287	552	0	535
United States	Connecticut	CT	2018-08-26	2018-09-01	7	2018	35	3565287	559	0	536
United States	Connecticut	CT	2018-09-02	2018-09-08	7	2018	36	3565287	574	0	536
United States	Connecticut	CT	2018-09-09	2018-09-15	7	2018	37	3565287	567	0	549
United States	Connecticut	CT	2018-09-16	2018-09-22	7	2018	38	3565287	573	0	560
United States	Connecticut	CT	2018-09-23	2018-09-29	7	2018	39	3565287	585	0	567
United States	Connecticut	CT	2018-09-30	2018-10-06	7	2018	40	3565287	577	0	584
United States	Connecticut	CT	2018-10-07	2018-10-13	7	2018	41	3565287	563	0	590
United States	Connecticut	CT	2018-10-14	2018-10-20	7	2018	42	3565287	613	0	598
United States	Connecticut	CT	2018-10-21	2018-10-27	7	2018	43	3565287	614	0	610
United States	Connecticut	CT	2018-10-28	2018-11-03	7	2018	44	3565287	608	0	615
United States	Connecticut	CT	2018-11-04	2018-11-10	7	2018	45	3565287	576	0	625
United States	Connecticut	CT	2018-11-11	2018-11-17	7	2018	46	3565287	595	0	625
United States	Connecticut	CT	2018-11-18	2018-11-24	7	2018	47	3565287	614	0	623
United States	Connecticut	CT	2018-11-25	2018-12-01	7	2018	48	3565287	617	0	617
United States	Connecticut	CT	2018-12-02	2018-12-08	7	2018	49	3565287	604	0	619
United States	Connecticut	CT	2018-12-09	2018-12-15	7	2018	50	3565287	638	0	612
United States	Connecticut	CT	2018-12-16	2018-12-22	7	2018	51	3565287	644	0	613
United States	Connecticut	CT	2018-12-23	2018-12-29	7	2018	52	3565287	588	0	627
United States	Connecticut	CT	2018-12-30	2019-01-05	7	2019	1	3565287	631	0	635
United States	Connecticut	CT	2019-01-06	2019-01-12	7	2019	2	3565287	628	0	651
United States	Connecticut	CT	2019-01-13	2019-01-19	7	2019	3	3565287	627	0	657
United States	Connecticut	CT	2019-01-20	2019-01-26	7	2019	4	3565287	734	0	676
United States	Connecticut	CT	2019-01-27	2019-02-02	7	2019	5	3565287	657	0	678
United States	Connecticut	CT	2019-02-03	2019-02-09	7	2019	6	3565287	689	0	678
United States	Connecticut	CT	2019-02-10	2019-02-16	7	2019	7	3565287	670	0	676
United States	Connecticut	CT	2019-02-17	2019-02-23	7	2019	8	3565287	681	0	684
United States	Connecticut	CT	2019-02-24	2019-03-02	7	2019	9	3565287	653	0	666
United States	Connecticut	CT	2019-03-03	2019-03-09	7	2019	10	3565287	644	0	664
United States	Connecticut	CT	2019-03-10	2019-03-16	7	2019	11	3565287	677	0	664
United States	Connecticut	CT	2019-03-17	2019-03-23	7	2019	12	3565287	682	0	660
United States	Connecticut	CT	2019-03-24	2019-03-30	7	2019	13	3565287	629	0	657
United States	Connecticut	CT	2019-03-31	2019-04-06	7	2019	14	3565287	636	0	664
United States	Connecticut	CT	2019-04-07	2019-04-13	7	2019	15	3565287	656	0	655
United States	Connecticut	CT	2019-04-14	2019-04-20	7	2019	16	3565287	598	0	652
United States	Connecticut	CT	2019-04-21	2019-04-27	7	2019	17	3565287	609	0	634
United States	Connecticut	CT	2019-04-28	2019-05-04	7	2019	18	3565287	613	0	623
United States	Connecticut	CT	2019-05-05	2019-05-11	7	2019	19	3565287	578	0	608
United States	Connecticut	CT	2019-05-12	2019-05-18	7	2019	20	3565287	574	0	604
United States	Connecticut	CT	2019-05-19	2019-05-25	7	2019	21	3565287	586	0	608
United States	Connecticut	CT	2019-05-26	2019-06-01	7	2019	22	3565287	558	0	611
United States	Connecticut	CT	2019-06-02	2019-06-08	7	2019	23	3565287	666	0	617
United States	Connecticut	CT	2019-06-09	2019-06-15	7	2019	24	3565287	537	0	615
United States	Connecticut	CT	2019-06-16	2019-06-22	7	2019	25	3565287	538	0	611
United States	Connecticut	CT	2019-06-23	2019-06-29	7	2019	26	3565287	591	0	614
United States	Connecticut	CT	2019-06-30	2019-07-06	7	2019	27	3565287	589	0	609
United States	Connecticut	CT	2019-07-07	2019-07-13	7	2019	28	3565287	591	0	596
United States	Connecticut	CT	2019-07-14	2019-07-20	7	2019	29	3565287	560	0	597
United States	Connecticut	CT	2019-07-21	2019-07-27	7	2019	30	3565287	588	0	592
United States	Connecticut	CT	2019-07-28	2019-08-03	7	2019	31	3565287	560	0	589
United States	Connecticut	CT	2019-08-04	2019-08-10	7	2019	32	3565287	596	0	582
United States	Connecticut	CT	2019-08-11	2019-08-17	7	2019	33	3565287	557	0	585
United States	Connecticut	CT	2019-08-18	2019-08-24	7	2019	34	3565287	565	0	584
United States	Connecticut	CT	2019-08-25	2019-08-31	7	2019	35	3565287	591	0	592
United States	Connecticut	CT	2019-09-01	2019-09-07	7	2019	36	3565287	562	0	597
United States	Connecticut	CT	2019-09-08	2019-09-14	7	2019	37	3565287	551	0	600
United States	Connecticut	CT	2019-09-15	2019-09-21	7	2019	38	3565287	596	0	621
United States	Connecticut	CT	2019-09-22	2019-09-28	7	2019	39	3565287	563	0	632
United States	Connecticut	CT	2019-09-29	2019-10-05	7	2019	40	3565287	579	0	635
United States	Connecticut	CT	2019-10-06	2019-10-12	7	2019	41	3565287	576	0	641
United States	Connecticut	CT	2019-10-13	2019-10-19	7	2019	42	3565287	603	0	654
United States	Connecticut	CT	2019-10-20	2019-10-26	7	2019	43	3565287	555	0	658
United States	Connecticut	CT	2019-10-27	2019-11-02	7	2019	44	3565287	611	0	663
United States	Connecticut	CT	2019-11-03	2019-11-09	7	2019	45	3565287	602	0	671
United States	Connecticut	CT	2019-11-10	2019-11-16	7	2019	46	3565287	639	0	685
United States	Connecticut	CT	2019-11-17	2019-11-23	7	2019	47	3565287	643	0	685
United States	Connecticut	CT	2019-11-24	2019-11-30	7	2019	48	3565287	657	0	684
United States	Connecticut	CT	2019-12-01	2019-12-07	7	2019	49	3565287	625	0	680
United States	Connecticut	CT	2019-12-08	2019-12-14	7	2019	50	3565287	642	0	688
United States	Connecticut	CT	2019-12-15	2019-12-21	7	2019	51	3565287	647	0	692
United States	Connecticut	CT	2019-12-22	2019-12-28	7	2019	52	3565287	625	0	695
United States	Connecticut	CT	2019-12-29	2020-01-04	7	2020	1	3565287	633	0	691
United States	Connecticut	CT	2020-01-05	2020-01-11	7	2020	2	3565287	631	0	699
United States	Connecticut	CT	2020-01-12	2020-01-18	7	2020	3	3565287	639	0	694
United States	Connecticut	CT	2020-01-19	2020-01-25	7	2020	4	3565287	653	0	704
United States	Connecticut	CT	2020-01-26	2020-02-01	7	2020	5	3565287	686	0	692
United States	Connecticut	CT	2020-02-02	2020-02-08	7	2020	6	3565287	652	0	683
United States	Connecticut	CT	2020-02-09	2020-02-15	7	2020	7	3565287	635	0	664
United States	Connecticut	CT	2020-02-16	2020-02-22	7	2020	8	3565287	653	0	663
United States	Connecticut	CT	2020-02-23	2020-02-29	7	2020	9	3565287	638	0	650
United States	Connecticut	CT	2020-03-01	2020-03-07	7	2020	10	3565287	625	0	644
United States	Connecticut	CT	2020-03-08	2020-03-14	7	2020	11	3565287	632	0	638
United States	Connecticut	CT	2020-03-15	2020-03-21	7	2020	12	3565287	665	5	637
United States	Connecticut	CT	2020-03-22	2020-03-28	7	2020	13	3565287	751	28	647
United States	Connecticut	CT	2020-03-29	2020-04-04	7	2020	14	3565287	891	132	649
United States	Connecticut	CT	2020-04-05	2020-04-11	7	2020	15	3565287	1260	329	647
United States	Connecticut	CT	2020-04-12	2020-04-18	7	2020	16	3565287	1389	592	643
United States	Connecticut	CT	2020-04-19	2020-04-25	7	2020	17	3565287	1338	775	629
United States	Connecticut	CT	2020-04-26	2020-05-02	7	2020	18	3565287	1165	575	611
United States	Connecticut	CT	2020-05-03	2020-05-09	7	2020	19	3565287	1052	496	602
United States	Connecticut	CT	2020-05-10	2020-05-16	7	2020	20	3565287	954	406	584
United States	Connecticut	CT	2020-05-17	2020-05-23	7	2020	21	3565287	823	336	581
United States	Connecticut	CT	2020-05-24	2020-05-30	7	2020	22	3565287	759	238	581
United States	Connecticut	CT	2020-05-31	2020-06-06	7	2020	23	3565287	669	143	586
United States	Connecticut	CT	2020-06-07	2020-06-13	7	2020	24	3565287	636	131	588
United States	Connecticut	CT	2020-06-14	2020-06-20	7	2020	25	3565287	581	65	590
United States	Connecticut	CT	2020-06-21	2020-06-27	7	2020	26	3565287	598	60	584
United States	Connecticut	CT	2020-06-28	2020-07-04	7	2020	27	3565287	553	24	587
United States	Connecticut	CT	2020-07-05	2020-07-11	7	2020	28	3565287	611	13	587
United States	Connecticut	CT	2020-07-12	2020-07-18	7	2020	29	3565287	569	48	580
United States	Connecticut	CT	2020-07-19	2020-07-25	7	2020	30	3565287	586	17	572
United States	Connecticut	CT	2020-07-26	2020-08-01	7	2020	31	3565287	555	19	563
United States	Connecticut	CT	2020-08-02	2020-08-08	7	2020	32	3565287	593	9	561
United States	Connecticut	CT	2020-08-09	2020-08-15	7	2020	33	3565287	574	12	561
United States	Connecticut	CT	2020-08-16	2020-08-22	7	2020	34	3565287	571	7	554
United States	Connecticut	CT	2020-08-23	2020-08-29	7	2020	35	3565287	532	5	550
United States	Connecticut	CT	2020-08-30	2020-09-05	7	2020	36	3565287	574	3	556
United States	Connecticut	CT	2020-09-06	2020-09-12	7	2020	37	3565287	571	12	554
United States	Connecticut	CT	2020-09-13	2020-09-19	7	2020	38	3565287	579	12	556
United States	Connecticut	CT	2020-09-20	2020-09-26	7	2020	39	3565287	644	9	564
United States	Connecticut	CT	2020-09-27	2020-10-03	7	2020	40	3565287	623	12	564
United States	Connecticut	CT	2020-10-04	2020-10-10	7	2020	41	3565287	637	17	572
United States	Connecticut	CT	2020-10-11	2020-10-17	7	2020	42	3565287	619	12	570
United States	Connecticut	CT	2020-10-18	2020-10-24	7	2020	43	3565287	683	35	581
United States	Connecticut	CT	2020-10-25	2020-10-31	7	2020	44	3565287	639	38	586
United States	Connecticut	CT	2020-11-01	2020-11-07	7	2020	45	3565287	727	55	592
United States	Connecticut	CT	2020-11-08	2020-11-14	7	2020	46	3565287	685	67	597
United States	Connecticut	CT	2020-11-15	2020-11-21	7	2020	47	3565287	759	91	604
United States	Connecticut	CT	2020-11-22	2020-11-28	7	2020	48	3565287	757	133	618
United States	Connecticut	CT	2020-11-29	2020-12-05	7	2020	49	3565287	844	185	629
United States	Connecticut	CT	2020-12-06	2020-12-12	7	2020	50	3565287	846	217	635
United States	Connecticut	CT	2020-12-13	2020-12-19	7	2020	51	3565287	871	218	640
United States	Connecticut	CT	2020-12-20	2020-12-26	7	2020	52	3565287	920	210	651
United States	Connecticut	CT	2020-12-27	2021-01-02	7	2020	53	3565287	913	308	647
United States	Connecticut	CT	2021-01-03	2021-01-09	7	2021	1	3565287	852	225	660
United States	Connecticut	CT	2021-01-10	2021-01-16	7	2021	2	3565287	863	269	668
United States	Connecticut	CT	2021-01-17	2021-01-23	7	2021	3	3565287	857	226	676
United States	Connecticut	CT	2021-01-24	2021-01-30	7	2021	4	3565287	820	227	677
United States	Connecticut	CT	2021-01-31	2021-02-06	7	2021	5	3565287	775	168	681
United States	Connecticut	CT	2021-02-07	2021-02-13	7	2021	6	3565287	726	167	670
United States	Connecticut	CT	2021-02-14	2021-02-20	7	2021	7	3565287	679	142	664
United States	Connecticut	CT	2021-02-21	2021-02-27	7	2021	8	3565287	671	104	656
United States	Connecticut	CT	2021-02-28	2021-03-06	7	2021	9	3565287	639	77	645
United States	Connecticut	CT	2021-03-07	2021-03-13	7	2021	10	3565287	643	61	640
United States	Connecticut	CT	2021-03-14	2021-03-20	7	2021	11	3565287	639	68	639
United States	Connecticut	CT	2021-03-21	2021-03-27	7	2021	12	3565287	660	36	645
United States	Connecticut	CT	2021-03-28	2021-04-03	7	2021	13	3565287	609	37	641
United States	Connecticut	CT	2021-04-04	2021-04-10	7	2021	14	3565287	579	38	634
United States	Connecticut	CT	2021-04-11	2021-04-17	7	2021	15	3565287	610	51	635
United States	Connecticut	CT	2021-04-18	2021-04-24	7	2021	16	3565287	616	52	625
United States	Connecticut	CT	2021-04-25	2021-05-01	7	2021	17	3565287	648	50	608
United States	Connecticut	CT	2021-05-02	2021-05-08	7	2021	18	3565287	652	40	595
United States	Connecticut	CT	2021-05-09	2021-05-15	7	2021	19	3565287	619	36	588
United States	Connecticut	CT	2021-05-16	2021-05-22	7	2021	20	3565287	695	39	581
United States	Connecticut	CT	2021-05-23	2021-05-29	7	2021	21	3565287	738	26	575
United States	Connecticut	CT	2021-05-30	2021-06-05	7	2021	22	3565287	663	8	570
United States	Connecticut	CT	2021-06-06	2021-06-12	7	2021	23	3565287	693	15	572
United States	Connecticut	CT	2021-06-13	2021-06-19	7	2021	24	3565287	681	9	572
United States	Connecticut	CT	2021-06-20	2021-06-26	7	2021	25	3565287	697	5	579
United States	Connecticut	CT	2021-06-27	2021-07-03	7	2021	26	3565287	700	4	581
United States	Connecticut	CT	2021-07-04	2021-07-10	7	2021	27	3565287	688	0	584
United States	Connecticut	CT	2021-07-11	2021-07-17	7	2021	28	3565287	661	3	581
United States	Connecticut	CT	2021-07-18	2021-07-24	7	2021	29	3565287	694	4	589
United States	Connecticut	CT	2021-07-25	2021-07-31	7	2021	30	3565287	678	7	580
United States	Delaware	DE	2017-01-08	2017-01-14	7	2017	2	973764	212	0	203
United States	Delaware	DE	2017-01-15	2017-01-21	7	2017	3	973764	207	0	203
United States	Delaware	DE	2017-01-22	2017-01-28	7	2017	4	973764	194	0	201
United States	Delaware	DE	2017-01-29	2017-02-04	7	2017	5	973764	191	0	199
United States	Delaware	DE	2017-02-05	2017-02-11	7	2017	6	973764	195	0	198
United States	Delaware	DE	2017-02-12	2017-02-18	7	2017	7	973764	181	0	193
United States	Delaware	DE	2017-02-19	2017-02-25	7	2017	8	973764	178	0	196
United States	Delaware	DE	2017-02-26	2017-03-04	7	2017	9	973764	178	0	193
United States	Delaware	DE	2017-03-05	2017-03-11	7	2017	10	973764	147	0	191
United States	Delaware	DE	2017-03-12	2017-03-18	7	2017	11	973764	203	0	192
United States	Delaware	DE	2017-03-19	2017-03-25	7	2017	12	973764	196	0	193
United States	Delaware	DE	2017-03-26	2017-04-01	7	2017	13	973764	209	0	190
United States	Delaware	DE	2017-04-02	2017-04-08	7	2017	14	973764	170	0	194
United States	Delaware	DE	2017-04-09	2017-04-15	7	2017	15	973764	178	0	192
United States	Delaware	DE	2017-04-16	2017-04-22	7	2017	16	973764	203	0	190
United States	Delaware	DE	2017-04-23	2017-04-29	7	2017	17	973764	167	0	190
United States	Delaware	DE	2017-04-30	2017-05-06	7	2017	18	973764	161	0	185
United States	Delaware	DE	2017-05-07	2017-05-13	7	2017	19	973764	160	0	182
United States	Delaware	DE	2017-05-14	2017-05-20	7	2017	20	973764	155	0	175
United States	Delaware	DE	2017-05-21	2017-05-27	7	2017	21	973764	143	0	173
United States	Delaware	DE	2017-05-28	2017-06-03	7	2017	22	973764	145	0	172
United States	Delaware	DE	2017-06-04	2017-06-10	7	2017	23	973764	159	0	175
United States	Delaware	DE	2017-06-11	2017-06-17	7	2017	24	973764	147	0	172
United States	Delaware	DE	2017-06-18	2017-06-24	7	2017	25	973764	155	0	173
United States	Delaware	DE	2017-06-25	2017-07-01	7	2017	26	973764	171	0	171
United States	Delaware	DE	2017-07-02	2017-07-08	7	2017	27	973764	157	0	167
United States	Delaware	DE	2017-07-09	2017-07-15	7	2017	28	973764	161	0	164
United States	Delaware	DE	2017-07-16	2017-07-22	7	2017	29	973764	167	0	164
United States	Delaware	DE	2017-07-23	2017-07-29	7	2017	30	973764	173	0	165
United States	Delaware	DE	2017-07-30	2017-08-05	7	2017	31	973764	154	0	163
United States	Delaware	DE	2017-08-06	2017-08-12	7	2017	32	973764	163	0	165
United States	Delaware	DE	2017-08-13	2017-08-19	7	2017	33	973764	158	0	166
United States	Delaware	DE	2017-08-20	2017-08-26	7	2017	34	973764	170	0	168
United States	Delaware	DE	2017-08-27	2017-09-02	7	2017	35	973764	159	0	165
United States	Delaware	DE	2017-09-03	2017-09-09	7	2017	36	973764	171	0	164
United States	Delaware	DE	2017-09-10	2017-09-16	7	2017	37	973764	153	0	163
United States	Delaware	DE	2017-09-17	2017-09-23	7	2017	38	973764	155	0	167
United States	Delaware	DE	2017-09-24	2017-09-30	7	2017	39	973764	170	0	168
United States	Delaware	DE	2017-10-01	2017-10-07	7	2017	40	973764	167	0	173
United States	Delaware	DE	2017-10-08	2017-10-14	7	2017	41	973764	178	0	175
United States	Delaware	DE	2017-10-15	2017-10-21	7	2017	42	973764	155	0	174
United States	Delaware	DE	2017-10-22	2017-10-28	7	2017	43	973764	155	0	172
United States	Delaware	DE	2017-10-29	2017-11-04	7	2017	44	973764	175	0	172
United States	Delaware	DE	2017-11-05	2017-11-11	7	2017	45	973764	167	0	171
United States	Delaware	DE	2017-11-12	2017-11-18	7	2017	46	973764	199	0	170
United States	Delaware	DE	2017-11-19	2017-11-25	7	2017	47	973764	204	0	172
United States	Delaware	DE	2017-11-26	2017-12-02	7	2017	48	973764	193	0	179
United States	Delaware	DE	2017-12-03	2017-12-09	7	2017	49	973764	199	0	177
United States	Delaware	DE	2017-12-10	2017-12-16	7	2017	50	973764	196	0	178
United States	Delaware	DE	2017-12-17	2017-12-23	7	2017	51	973764	219	0	182
United States	Delaware	DE	2017-12-24	2017-12-30	7	2017	52	973764	181	0	186
United States	Delaware	DE	2017-12-31	2018-01-06	7	2018	1	973764	221	0	187
United States	Delaware	DE	2018-01-07	2018-01-13	7	2018	2	973764	188	0	192
United States	Delaware	DE	2018-01-14	2018-01-20	7	2018	3	973764	207	0	195
United States	Delaware	DE	2018-01-21	2018-01-27	7	2018	4	973764	210	0	191
United States	Delaware	DE	2018-01-28	2018-02-03	7	2018	5	973764	172	0	185
United States	Delaware	DE	2018-02-04	2018-02-10	7	2018	6	973764	184	0	184
United States	Delaware	DE	2018-02-11	2018-02-17	7	2018	7	973764	216	0	180
United States	Delaware	DE	2018-02-18	2018-02-24	7	2018	8	973764	215	0	180
United States	Delaware	DE	2018-02-25	2018-03-03	7	2018	9	973764	190	0	182
United States	Delaware	DE	2018-03-04	2018-03-10	7	2018	10	973764	201	0	180
United States	Delaware	DE	2018-03-11	2018-03-17	7	2018	11	973764	169	0	181
United States	Delaware	DE	2018-03-18	2018-03-24	7	2018	12	973764	193	0	180
United States	Delaware	DE	2018-03-25	2018-03-31	7	2018	13	973764	212	0	177
United States	Delaware	DE	2018-04-01	2018-04-07	7	2018	14	973764	179	0	176
United States	Delaware	DE	2018-04-08	2018-04-14	7	2018	15	973764	212	0	174
United States	Delaware	DE	2018-04-15	2018-04-21	7	2018	16	973764	188	0	170
United States	Delaware	DE	2018-04-22	2018-04-28	7	2018	17	973764	167	0	172
United States	Delaware	DE	2018-04-29	2018-05-05	7	2018	18	973764	164	0	168
United States	Delaware	DE	2018-05-06	2018-05-12	7	2018	19	973764	172	0	167
United States	Delaware	DE	2018-05-13	2018-05-19	7	2018	20	973764	178	0	168
United States	Delaware	DE	2018-05-20	2018-05-26	7	2018	21	973764	188	0	168
United States	Delaware	DE	2018-05-27	2018-06-02	7	2018	22	973764	153	0	168
United States	Delaware	DE	2018-06-03	2018-06-09	7	2018	23	973764	190	0	171
United States	Delaware	DE	2018-06-10	2018-06-16	7	2018	24	973764	165	0	168
United States	Delaware	DE	2018-06-17	2018-06-23	7	2018	25	973764	173	0	169
United States	Delaware	DE	2018-06-24	2018-06-30	7	2018	26	973764	181	0	169
United States	Delaware	DE	2018-07-01	2018-07-07	7	2018	27	973764	190	0	169
United States	Delaware	DE	2018-07-08	2018-07-14	7	2018	28	973764	156	0	167
United States	Delaware	DE	2018-07-15	2018-07-21	7	2018	29	973764	198	0	168
United States	Delaware	DE	2018-07-22	2018-07-28	7	2018	30	973764	160	0	166
United States	Delaware	DE	2018-07-29	2018-08-04	7	2018	31	973764	154	0	168
United States	Delaware	DE	2018-08-05	2018-08-11	7	2018	32	973764	191	0	164
United States	Delaware	DE	2018-08-12	2018-08-18	7	2018	33	973764	154	0	167
United States	Delaware	DE	2018-08-19	2018-08-25	7	2018	34	973764	189	0	176
United States	Delaware	DE	2018-08-26	2018-09-01	7	2018	35	973764	177	0	173
United States	Delaware	DE	2018-09-02	2018-09-08	7	2018	36	973764	156	0	172
United States	Delaware	DE	2018-09-09	2018-09-15	7	2018	37	973764	161	0	175
United States	Delaware	DE	2018-09-16	2018-09-22	7	2018	38	973764	160	0	176
United States	Delaware	DE	2018-09-23	2018-09-29	7	2018	39	973764	178	0	178
United States	Delaware	DE	2018-09-30	2018-10-06	7	2018	40	973764	170	0	181
United States	Delaware	DE	2018-10-07	2018-10-13	7	2018	41	973764	185	0	181
United States	Delaware	DE	2018-10-14	2018-10-20	7	2018	42	973764	175	0	182
United States	Delaware	DE	2018-10-21	2018-10-27	7	2018	43	973764	165	0	182
United States	Delaware	DE	2018-10-28	2018-11-03	7	2018	44	973764	168	0	186
United States	Delaware	DE	2018-11-04	2018-11-10	7	2018	45	973764	193	0	184
United States	Delaware	DE	2018-11-11	2018-11-17	7	2018	46	973764	219	0	185
United States	Delaware	DE	2018-11-18	2018-11-24	7	2018	47	973764	171	0	181
United States	Delaware	DE	2018-11-25	2018-12-01	7	2018	48	973764	169	0	184
United States	Delaware	DE	2018-12-02	2018-12-08	7	2018	49	973764	161	0	185
United States	Delaware	DE	2018-12-09	2018-12-15	7	2018	50	973764	186	0	187
United States	Delaware	DE	2018-12-16	2018-12-22	7	2018	51	973764	185	0	191
United States	Delaware	DE	2018-12-23	2018-12-29	7	2018	52	973764	205	0	198
United States	Delaware	DE	2018-12-30	2019-01-05	7	2019	1	973764	185	0	210
United States	Delaware	DE	2019-01-06	2019-01-12	7	2019	2	973764	195	0	211
United States	Delaware	DE	2019-01-13	2019-01-19	7	2019	3	973764	199	0	215
United States	Delaware	DE	2019-01-20	2019-01-26	7	2019	4	973764	186	0	218
United States	Delaware	DE	2019-01-27	2019-02-02	7	2019	5	973764	190	0	210
United States	Delaware	DE	2019-02-03	2019-02-09	7	2019	6	973764	182	0	207
United States	Delaware	DE	2019-02-10	2019-02-16	7	2019	7	973764	194	0	204
United States	Delaware	DE	2019-02-17	2019-02-23	7	2019	8	973764	187	0	196
United States	Delaware	DE	2019-02-24	2019-03-02	7	2019	9	973764	174	0	197
United States	Delaware	DE	2019-03-03	2019-03-09	7	2019	10	973764	207	0	197
United States	Delaware	DE	2019-03-10	2019-03-16	7	2019	11	973764	184	0	204
United States	Delaware	DE	2019-03-17	2019-03-23	7	2019	12	973764	177	0	203
United States	Delaware	DE	2019-03-24	2019-03-30	7	2019	13	973764	185	0	203
United States	Delaware	DE	2019-03-31	2019-04-06	7	2019	14	973764	163	0	200
United States	Delaware	DE	2019-04-07	2019-04-13	7	2019	15	973764	147	0	195
United States	Delaware	DE	2019-04-14	2019-04-20	7	2019	16	973764	183	0	186
United States	Delaware	DE	2019-04-21	2019-04-27	7	2019	17	973764	165	0	189
United States	Delaware	DE	2019-04-28	2019-05-04	7	2019	18	973764	149	0	183
United States	Delaware	DE	2019-05-05	2019-05-11	7	2019	19	973764	159	0	177
United States	Delaware	DE	2019-05-12	2019-05-18	7	2019	20	973764	163	0	176
United States	Delaware	DE	2019-05-19	2019-05-25	7	2019	21	973764	181	0	177
United States	Delaware	DE	2019-05-26	2019-06-01	7	2019	22	973764	195	0	174
United States	Delaware	DE	2019-06-02	2019-06-08	7	2019	23	973764	158	0	172
United States	Delaware	DE	2019-06-09	2019-06-15	7	2019	24	973764	172	0	174
United States	Delaware	DE	2019-06-16	2019-06-22	7	2019	25	973764	177	0	176
United States	Delaware	DE	2019-06-23	2019-06-29	7	2019	26	973764	163	0	175
United States	Delaware	DE	2019-06-30	2019-07-06	7	2019	27	973764	192	0	176
United States	Delaware	DE	2019-07-07	2019-07-13	7	2019	28	973764	180	0	177
United States	Delaware	DE	2019-07-14	2019-07-20	7	2019	29	973764	182	0	174
United States	Delaware	DE	2019-07-21	2019-07-27	7	2019	30	973764	156	0	173
United States	Delaware	DE	2019-07-28	2019-08-03	7	2019	31	973764	164	0	176
United States	Delaware	DE	2019-08-04	2019-08-10	7	2019	32	973764	185	0	175
United States	Delaware	DE	2019-08-11	2019-08-17	7	2019	33	973764	192	0	176
United States	Delaware	DE	2019-08-18	2019-08-24	7	2019	34	973764	158	0	186
United States	Delaware	DE	2019-08-25	2019-08-31	7	2019	35	973764	176	0	185
United States	Delaware	DE	2019-09-01	2019-09-07	7	2019	36	973764	175	0	188
United States	Delaware	DE	2019-09-08	2019-09-14	7	2019	37	973764	190	0	188
United States	Delaware	DE	2019-09-15	2019-09-21	7	2019	38	973764	179	0	191
United States	Delaware	DE	2019-09-22	2019-09-28	7	2019	39	973764	183	0	189
United States	Delaware	DE	2019-09-29	2019-10-05	7	2019	40	973764	178	0	192
United States	Delaware	DE	2019-10-06	2019-10-12	7	2019	41	973764	170	0	192
United States	Delaware	DE	2019-10-13	2019-10-19	7	2019	42	973764	163	0	192
United States	Delaware	DE	2019-10-20	2019-10-26	7	2019	43	973764	170	0	191
United States	Delaware	DE	2019-10-27	2019-11-02	7	2019	44	973764	160	0	197
United States	Delaware	DE	2019-11-03	2019-11-09	7	2019	45	973764	165	0	201
United States	Delaware	DE	2019-11-10	2019-11-16	7	2019	46	973764	172	0	204
United States	Delaware	DE	2019-11-17	2019-11-23	7	2019	47	973764	172	0	206
United States	Delaware	DE	2019-11-24	2019-11-30	7	2019	48	973764	180	0	205
United States	Delaware	DE	2019-12-01	2019-12-07	7	2019	49	973764	203	0	204
United States	Delaware	DE	2019-12-08	2019-12-14	7	2019	50	973764	202	0	205
United States	Delaware	DE	2019-12-15	2019-12-21	7	2019	51	973764	179	0	205
United States	Delaware	DE	2019-12-22	2019-12-28	7	2019	52	973764	185	0	211
United States	Delaware	DE	2019-12-29	2020-01-04	7	2020	1	973764	199	0	215
United States	Delaware	DE	2020-01-05	2020-01-11	7	2020	2	973764	194	0	212
United States	Delaware	DE	2020-01-12	2020-01-18	7	2020	3	973764	190	0	213
United States	Delaware	DE	2020-01-19	2020-01-25	7	2020	4	973764	190	0	209
United States	Delaware	DE	2020-01-26	2020-02-01	7	2020	5	973764	183	0	210
United States	Delaware	DE	2020-02-02	2020-02-08	7	2020	6	973764	191	0	208
United States	Delaware	DE	2020-02-09	2020-02-15	7	2020	7	973764	202	0	201
United States	Delaware	DE	2020-02-16	2020-02-22	7	2020	8	973764	194	0	202
United States	Delaware	DE	2020-02-23	2020-02-29	7	2020	9	973764	164	0	200
United States	Delaware	DE	2020-03-01	2020-03-07	7	2020	10	973764	200	0	201
United States	Delaware	DE	2020-03-08	2020-03-14	7	2020	11	973764	189	0	203
United States	Delaware	DE	2020-03-15	2020-03-21	7	2020	12	973764	221	0	207
United States	Delaware	DE	2020-03-22	2020-03-28	7	2020	13	973764	188	5	204
United States	Delaware	DE	2020-03-29	2020-04-04	7	2020	14	973764	214	9	211
United States	Delaware	DE	2020-04-05	2020-04-11	7	2020	15	973764	219	19	208
United States	Delaware	DE	2020-04-12	2020-04-18	7	2020	16	973764	229	34	198
United States	Delaware	DE	2020-04-19	2020-04-25	7	2020	17	973764	285	45	192
United States	Delaware	DE	2020-04-26	2020-05-02	7	2020	18	973764	251	56	187
United States	Delaware	DE	2020-05-03	2020-05-09	7	2020	19	973764	271	34	186
United States	Delaware	DE	2020-05-10	2020-05-16	7	2020	20	973764	276	84	179
United States	Delaware	DE	2020-05-17	2020-05-23	7	2020	21	973764	222	38	179
United States	Delaware	DE	2020-05-24	2020-05-30	7	2020	22	973764	226	37	179
United States	Delaware	DE	2020-05-31	2020-06-06	7	2020	23	973764	182	29	176
United States	Delaware	DE	2020-06-07	2020-06-13	7	2020	24	973764	200	29	175
United States	Delaware	DE	2020-06-14	2020-06-20	7	2020	25	973764	162	15	182
United States	Delaware	DE	2020-06-21	2020-06-27	7	2020	26	973764	201	73	180
United States	Delaware	DE	2020-06-28	2020-07-04	7	2020	27	973764	201	5	182
United States	Delaware	DE	2020-07-05	2020-07-11	7	2020	28	973764	194	3	182
United States	Delaware	DE	2020-07-12	2020-07-18	7	2020	29	973764	191	8	179
United States	Delaware	DE	2020-07-19	2020-07-25	7	2020	30	973764	201	56	177
United States	Delaware	DE	2020-07-26	2020-08-01	7	2020	31	973764	195	6	183
United States	Delaware	DE	2020-08-02	2020-08-08	7	2020	32	973764	197	5	181
United States	Delaware	DE	2020-08-09	2020-08-15	7	2020	33	973764	189	3	180
United States	Delaware	DE	2020-08-16	2020-08-22	7	2020	34	973764	194	7	177
United States	Delaware	DE	2020-08-23	2020-08-29	7	2020	35	973764	190	4	178
United States	Delaware	DE	2020-08-30	2020-09-05	7	2020	36	973764	208	4	177
United States	Delaware	DE	2020-09-06	2020-09-12	7	2020	37	973764	198	5	178
United States	Delaware	DE	2020-09-13	2020-09-19	7	2020	38	973764	161	8	174
United States	Delaware	DE	2020-09-20	2020-09-26	7	2020	39	973764	202	12	180
United States	Delaware	DE	2020-09-27	2020-10-03	7	2020	40	973764	202	12	181
United States	Delaware	DE	2020-10-04	2020-10-10	7	2020	41	973764	203	8	183
United States	Delaware	DE	2020-10-11	2020-10-17	7	2020	42	973764	203	12	181
United States	Delaware	DE	2020-10-18	2020-10-24	7	2020	43	973764	215	16	183
United States	Delaware	DE	2020-10-25	2020-10-31	7	2020	44	973764	195	28	183
United States	Delaware	DE	2020-11-01	2020-11-07	7	2020	45	973764	199	7	189
United States	Delaware	DE	2020-11-08	2020-11-14	7	2020	46	973764	172	20	191
United States	Delaware	DE	2020-11-15	2020-11-21	7	2020	47	973764	232	12	195
United States	Delaware	DE	2020-11-22	2020-11-28	7	2020	48	973764	199	21	196
United States	Delaware	DE	2020-11-29	2020-12-05	7	2020	49	973764	231	24	193
United States	Delaware	DE	2020-12-06	2020-12-12	7	2020	50	973764	277	22	197
United States	Delaware	DE	2020-12-13	2020-12-19	7	2020	51	973764	281	43	195
United States	Delaware	DE	2020-12-20	2020-12-26	7	2020	52	973764	289	36	198
United States	Delaware	DE	2020-12-27	2021-01-02	7	2020	53	973764	285	36	201
United States	Delaware	DE	2021-01-03	2021-01-09	7	2021	1	973764	276	39	200
United States	Delaware	DE	2021-01-10	2021-01-16	7	2021	2	973764	287	47	196
United States	Delaware	DE	2021-01-17	2021-01-23	7	2021	3	973764	283	20	195
United States	Delaware	DE	2021-01-24	2021-01-30	7	2021	4	973764	265	45	192
United States	Delaware	DE	2021-01-31	2021-02-06	7	2021	5	973764	262	121	194
United States	Delaware	DE	2021-02-07	2021-02-13	7	2021	6	973764	234	80	193
United States	Delaware	DE	2021-02-14	2021-02-20	7	2021	7	973764	205	84	191
United States	Delaware	DE	2021-02-21	2021-02-27	7	2021	8	973764	213	56	193
United States	Delaware	DE	2021-02-28	2021-03-06	7	2021	9	973764	217	42	191
United States	Delaware	DE	2021-03-07	2021-03-13	7	2021	10	973764	203	32	190
United States	Delaware	DE	2021-03-14	2021-03-20	7	2021	11	973764	234	26	191
United States	Delaware	DE	2021-03-21	2021-03-27	7	2021	12	973764	212	22	185
United States	Delaware	DE	2021-03-28	2021-04-03	7	2021	13	973764	163	22	187
United States	Delaware	DE	2021-04-04	2021-04-10	7	2021	14	973764	193	7	188
United States	Delaware	DE	2021-04-11	2021-04-17	7	2021	15	973764	212	29	181
United States	Delaware	DE	2021-04-18	2021-04-24	7	2021	16	973764	215	13	176
United States	Delaware	DE	2021-04-25	2021-05-01	7	2021	17	973764	210	11	179
United States	Delaware	DE	2021-05-02	2021-05-08	7	2021	18	973764	198	10	174
United States	Delaware	DE	2021-05-09	2021-05-15	7	2021	19	973764	206	15	174
United States	Delaware	DE	2021-05-16	2021-05-22	7	2021	20	973764	216	8	172
United States	Delaware	DE	2021-05-23	2021-05-29	7	2021	21	973764	204	2	177
United States	Delaware	DE	2021-05-30	2021-06-05	7	2021	22	973764	176	16	176
United States	Delaware	DE	2021-06-06	2021-06-12	7	2021	23	973764	200	2	174
United States	Delaware	DE	2021-06-13	2021-06-19	7	2021	24	973764	174	0	174
United States	Delaware	DE	2021-06-20	2021-06-26	7	2021	25	973764	219	14	178
United States	Delaware	DE	2021-06-27	2021-07-03	7	2021	26	973764	211	2	175
United States	Delaware	DE	2021-07-04	2021-07-10	7	2021	27	973764	190	0	175
United States	Delaware	DE	2021-07-11	2021-07-17	7	2021	28	973764	186	2	173
United States	Delaware	DE	2021-07-18	2021-07-24	7	2021	29	973764	201	1	169
United States	Delaware	DE	2021-07-25	2021-07-31	7	2021	30	973764	200	2	169
United States	Delaware	DE	2021-08-01	2021-08-07	7	2021	31	973764	199	133	167
United States	Delaware	DE	2021-08-08	2021-08-14	7	2021	32	973764	270	4	166
United States	Delaware	DE	2021-08-15	2021-08-21	7	2021	33	973764	224	1	168
United States	District of Columbia	DC	2017-01-08	2017-01-14	7	2017	2	705749	127	0	128
United States	District of Columbia	DC	2017-01-15	2017-01-21	7	2017	3	705749	125	0	125
United States	District of Columbia	DC	2017-01-22	2017-01-28	7	2017	4	705749	119	0	122
United States	District of Columbia	DC	2017-01-29	2017-02-04	7	2017	5	705749	128	0	120
United States	District of Columbia	DC	2017-02-05	2017-02-11	7	2017	6	705749	123	0	120
United States	District of Columbia	DC	2017-02-12	2017-02-18	7	2017	7	705749	147	0	116
United States	District of Columbia	DC	2017-02-19	2017-02-25	7	2017	8	705749	125	0	117
United States	District of Columbia	DC	2017-02-26	2017-03-04	7	2017	9	705749	133	0	116
United States	District of Columbia	DC	2017-03-05	2017-03-11	7	2017	10	705749	136	0	117
United States	District of Columbia	DC	2017-03-12	2017-03-18	7	2017	11	705749	115	0	116
United States	District of Columbia	DC	2017-03-19	2017-03-25	7	2017	12	705749	137	0	121
United States	District of Columbia	DC	2017-03-26	2017-04-01	7	2017	13	705749	129	0	118
United States	District of Columbia	DC	2017-04-02	2017-04-08	7	2017	14	705749	119	0	118
United States	District of Columbia	DC	2017-04-09	2017-04-15	7	2017	15	705749	123	0	117
United States	District of Columbia	DC	2017-04-16	2017-04-22	7	2017	16	705749	134	0	116
United States	District of Columbia	DC	2017-04-23	2017-04-29	7	2017	17	705749	134	0	114
United States	District of Columbia	DC	2017-04-30	2017-05-06	7	2017	18	705749	112	0	113
United States	District of Columbia	DC	2017-05-07	2017-05-13	7	2017	19	705749	117	0	112
United States	District of Columbia	DC	2017-05-14	2017-05-20	7	2017	20	705749	127	0	110
United States	District of Columbia	DC	2017-05-21	2017-05-27	7	2017	21	705749	99	0	108
United States	District of Columbia	DC	2017-05-28	2017-06-03	7	2017	22	705749	130	0	111
United States	District of Columbia	DC	2017-06-04	2017-06-10	7	2017	23	705749	115	0	114
United States	District of Columbia	DC	2017-06-11	2017-06-17	7	2017	24	705749	105	0	115
United States	District of Columbia	DC	2017-06-18	2017-06-24	7	2017	25	705749	105	0	116
United States	District of Columbia	DC	2017-06-25	2017-07-01	7	2017	26	705749	128	0	116
United States	District of Columbia	DC	2017-07-02	2017-07-08	7	2017	27	705749	111	0	116
United States	District of Columbia	DC	2017-07-09	2017-07-15	7	2017	28	705749	120	0	114
United States	District of Columbia	DC	2017-07-16	2017-07-22	7	2017	29	705749	109	0	112
United States	District of Columbia	DC	2017-07-23	2017-07-29	7	2017	30	705749	92	0	113
United States	District of Columbia	DC	2017-07-30	2017-08-05	7	2017	31	705749	111	0	113
United States	District of Columbia	DC	2017-08-06	2017-08-12	7	2017	32	705749	113	0	112
United States	District of Columbia	DC	2017-08-13	2017-08-19	7	2017	33	705749	110	0	111
United States	District of Columbia	DC	2017-08-20	2017-08-26	7	2017	34	705749	102	0	111
United States	District of Columbia	DC	2017-08-27	2017-09-02	7	2017	35	705749	118	0	110
United States	District of Columbia	DC	2017-09-03	2017-09-09	7	2017	36	705749	114	0	110
United States	District of Columbia	DC	2017-09-10	2017-09-16	7	2017	37	705749	113	0	109
United States	District of Columbia	DC	2017-09-17	2017-09-23	7	2017	38	705749	117	0	107
United States	District of Columbia	DC	2017-09-24	2017-09-30	7	2017	39	705749	121	0	111
United States	District of Columbia	DC	2017-10-01	2017-10-07	7	2017	40	705749	115	0	112
United States	District of Columbia	DC	2017-10-08	2017-10-14	7	2017	41	705749	128	0	111
United States	District of Columbia	DC	2017-10-15	2017-10-21	7	2017	42	705749	119	0	113
United States	District of Columbia	DC	2017-10-22	2017-10-28	7	2017	43	705749	101	0	114
United States	District of Columbia	DC	2017-10-29	2017-11-04	7	2017	44	705749	98	0	112
United States	District of Columbia	DC	2017-11-05	2017-11-11	7	2017	45	705749	123	0	108
United States	District of Columbia	DC	2017-11-12	2017-11-18	7	2017	46	705749	112	0	112
United States	District of Columbia	DC	2017-11-19	2017-11-25	7	2017	47	705749	114	0	111
United States	District of Columbia	DC	2017-11-26	2017-12-02	7	2017	48	705749	116	0	113
United States	District of Columbia	DC	2017-12-03	2017-12-09	7	2017	49	705749	129	0	116
United States	District of Columbia	DC	2017-12-10	2017-12-16	7	2017	50	705749	123	0	117
United States	District of Columbia	DC	2017-12-17	2017-12-23	7	2017	51	705749	134	0	120
United States	District of Columbia	DC	2017-12-24	2017-12-30	7	2017	52	705749	126	0	123
United States	District of Columbia	DC	2017-12-31	2018-01-06	7	2018	1	705749	155	0	124
United States	District of Columbia	DC	2018-01-07	2018-01-13	7	2018	2	705749	157	0	123
United States	District of Columbia	DC	2018-01-14	2018-01-20	7	2018	3	705749	121	0	130
United States	District of Columbia	DC	2018-01-21	2018-01-27	7	2018	4	705749	136	0	127
United States	District of Columbia	DC	2018-01-28	2018-02-03	7	2018	5	705749	139	0	129
United States	District of Columbia	DC	2018-02-04	2018-02-10	7	2018	6	705749	145	0	125
United States	District of Columbia	DC	2018-02-11	2018-02-17	7	2018	7	705749	130	0	126
United States	District of Columbia	DC	2018-02-18	2018-02-24	7	2018	8	705749	95	0	123
United States	District of Columbia	DC	2018-02-25	2018-03-03	7	2018	9	705749	127	0	121
United States	District of Columbia	DC	2018-03-04	2018-03-10	7	2018	10	705749	112	0	120
United States	District of Columbia	DC	2018-03-11	2018-03-17	7	2018	11	705749	118	0	123
United States	District of Columbia	DC	2018-03-18	2018-03-24	7	2018	12	705749	112	0	123
United States	District of Columbia	DC	2018-03-25	2018-03-31	7	2018	13	705749	135	0	120
United States	District of Columbia	DC	2018-04-01	2018-04-07	7	2018	14	705749	120	0	121
United States	District of Columbia	DC	2018-04-08	2018-04-14	7	2018	15	705749	115	0	120
United States	District of Columbia	DC	2018-04-15	2018-04-21	7	2018	16	705749	109	0	117
United States	District of Columbia	DC	2018-04-22	2018-04-28	7	2018	17	705749	124	0	115
United States	District of Columbia	DC	2018-04-29	2018-05-05	7	2018	18	705749	135	0	112
United States	District of Columbia	DC	2018-05-06	2018-05-12	7	2018	19	705749	107	0	107
United States	District of Columbia	DC	2018-05-13	2018-05-19	7	2018	20	705749	104	0	106
United States	District of Columbia	DC	2018-05-20	2018-05-26	7	2018	21	705749	117	0	106
United States	District of Columbia	DC	2018-05-27	2018-06-02	7	2018	22	705749	106	0	105
United States	District of Columbia	DC	2018-06-03	2018-06-09	7	2018	23	705749	113	0	110
United States	District of Columbia	DC	2018-06-10	2018-06-16	7	2018	24	705749	114	0	113
United States	District of Columbia	DC	2018-06-17	2018-06-23	7	2018	25	705749	105	0	116
United States	District of Columbia	DC	2018-06-24	2018-06-30	7	2018	26	705749	121	0	117
[truncated: 10,507 more rows]
